# Supplementary material for: Identification of a new allele of BraA09g066480.3C controlling the wax-less phenotype of Chinese cabbage
Source: BMC Plant Biol. 2023 Sep 1;23:408. doi: 10.1186/s12870-023-04424-3 (PMC10472645; doi:10.1186/s12870-023-04424-3)
Supplement: Supplementary file 1 — Additional file 1: Table S1. PCR primer sequences used for semi-quantitative RT-PCR, qRT-PCR, Primer1,Primer2 and the amplification of BraA09g066480.3C. Table S2. Region of 90% confidence interval. Table S3. SNPof 90% confidence interval. Table S4. Region of 95% confidence interval. Table S5. SNPof 95% confidence interval. Table S6. PCR primers used to amplify InDel markers in the candidate region. Table S7. Statistical trancriptome data. Table S8. DEGs in diferent enriched GO terms. Table S9. KEGG enrichment analysis of the DEGs. Table S10. Epidermal wax-related differentially expressed genes from ‘FT’ and ‘CX001’. Table S11. The sequence information obtained from amplification in‘FT’ and ‘CX001’. [file 12870_2023_4424_MOESM1_ESM.xlsx]

## Sheet: Table S1
Table S1 PCR primer sequences used for semi-quantitative RT-PCR, qRT-PCR, Primer1,Primer2 and the amplification of BraA09g066480.3C.
Name	forward primer sequence (5'-3')	reverse primer sequence (5'-3')
ACT	CGAAACAACTTACAACTCCA	CTCTTTGCTCATACGGTCA
wlm1-1	AGATTCCCTAGAACGGACGCTAT	AGAGGGGAGAGGTGAGACAGATA
Primer1	GATACACATGATTTTAAAACCA	ATATAATGTAAGTCAAGA
Primer2	GATACACATGATTTTAAAACCA	TAAGATTACATATATGTTTTATG
BraA09g066480.3C-1	AACACCAGATTTAGAAAGCCATA	GACAAACAAAGTAGAAAACGCA
BraA09g066480.3C-2	CCTCGTATTACCCTTCTTGCT	ACATACGAAGGAGTGTAGCAGAG
BraA09g066480.3C-3	TACTTCATTCTTTTCGCCATAC	ATATAACTAAGTTGCTGCGAACA
BraA09g066480.3C-4	TTGAAATTTACTTTGAACGATTT	ATAACGGGTACAAGTATATCACG
BraA09g066480.3C-5	AAAAATACAAACAACGATTATAGGTG	ACAAAAGAGTCAAAAATTAAGCTGA
BraA09g066480.3C-6	CTCTTCTACGCCAGCCTCTT	TACCTTGTTTGATGCGAGTGT
BraA09g066480.3C-7	AGCTTAAGTCCGCAACTTCA	TCCATTGTCTAGAGGCTTACTGT

## Sheet: Table S2
Table S2 Region of 90% confidence interval.
Chromosome ID	Start	End	Size (Mb)
A10	17400000	20720000	3.32
A09	36890000	45150000	8.26
A03	8210000	8280000	0.070001
A03	8360000	8580000	0.220001
A03	8630000	9430000	0.800001
A03	9520000	9560000	0.040001
A03	9600000	9610000	0.010001
A03	9810000	9840000	0.030001
A03	9910000	9950000	0.040001
A03	10000000	10270000	0.270001
A03	10520000	25840000	15.32
A03	28010000	28200000	0.190001
A03	33760000	33820000	0.060001
A03	33880000	33900000	0.020001
A03	33920000	33920000	1e-06
A03	33950000	34790000	0.840001
A03	34810000	34810000	1e-06
Total	-	-	29.49

## Sheet: Table S3
Table S3 SNPof 90% confidence interval.
Chr	Pos	actwidth	delta-index	snp-num
A03	8210000	4000001	0.579141	24626
A03	8220000	4000001	0.579373	24506
A03	8230000	4000001	0.579711	24262
A03	8240000	4000001	0.579701	24259
A03	8250000	4000001	0.57927	24466
A03	8260000	4000001	0.579331	24514
A03	8270000	4000001	0.579412	24559
A03	8280000	4000001	0.579104	24746
A03	8360000	4000001	0.579285	25057
A03	8370000	4000001	0.579522	24847
A03	8380000	4000001	0.579589	24772
A03	8390000	4000001	0.579602	24689
A03	8400000	4000001	0.579733	24671
A03	8410000	4000001	0.579752	24659
A03	8420000	4000001	0.579757	24591
A03	8430000	4000001	0.579761	24681
A03	8440000	4000001	0.579886	24728
A03	8450000	4000001	0.579897	24719
A03	8460000	4000001	0.579911	24682
A03	8470000	4000001	0.580003	24725
A03	8480000	4000001	0.580104	24751
A03	8490000	4000001	0.580065	24774
A03	8500000	4000001	0.579982	24760
A03	8510000	4000001	0.580003	24778
A03	8520000	4000001	0.579986	24802
A03	8530000	4000001	0.579844	24846
A03	8540000	4000001	0.579725	24931
A03	8550000	4000001	0.579675	24944
A03	8560000	4000001	0.579791	25007
A03	8570000	4000001	0.579819	25034
A03	8580000	4000001	0.57925	25145
A03	8630000	4000001	0.579688	25650
A03	8640000	4000001	0.579707	25694
A03	8650000	4000001	0.579762	25761
A03	8660000	4000001	0.579916	25776
A03	8670000	4000001	0.579495	25661
A03	8680000	4000001	0.579515	25615
A03	8690000	4000001	0.579519	25621
A03	8700000	4000001	0.579477	25559
A03	8710000	4000001	0.579354	25379
A03	8720000	4000001	0.579163	25217
A03	8730000	4000001	0.579225	25167
A03	8740000	4000001	0.579414	25163
A03	8750000	4000001	0.579558	25217
A03	8760000	4000001	0.579495	25235
A03	8770000	4000001	0.579716	25138
A03	8780000	4000001	0.579653	25151
A03	8790000	4000001	0.579874	25109
A03	8800000	4000001	0.579799	25117
A03	8810000	4000001	0.579501	25172
A03	8820000	4000001	0.579492	25175
A03	8830000	4000001	0.579487	25224
A03	8840000	4000001	0.57956	25289
A03	8850000	4000001	0.580172	25443
A03	8860000	4000001	0.580812	25577
A03	8870000	4000001	0.581033	25656
A03	8880000	4000001	0.58106	25650
A03	8890000	4000001	0.580559	25495
A03	8900000	4000001	0.580664	25537
A03	8910000	4000001	0.580593	25589
A03	8920000	4000001	0.58044	25667
A03	8930000	4000001	0.580713	25625
A03	8940000	4000001	0.580854	25634
A03	8950000	4000001	0.580802	25728
A03	8960000	4000001	0.580841	25748
A03	8970000	4000001	0.580835	25731
A03	8980000	4000001	0.580917	25698
A03	8990000	4000001	0.580789	25715
A03	9000000	4000001	0.580828	25734
A03	9010000	4000001	0.580859	25686
A03	9020000	4000001	0.580669	25685
A03	9030000	4000001	0.580638	25720
A03	9040000	4000001	0.580598	25823
A03	9050000	4000001	0.580624	25830
A03	9060000	4000001	0.580489	25905
A03	9070000	4000001	0.5808	26129
A03	9080000	4000001	0.58085	26170
A03	9090000	4000001	0.580858	26171
A03	9100000	4000001	0.580858	26173
A03	9110000	4000001	0.581118	26273
A03	9120000	4000001	0.581386	26389
A03	9130000	4000001	0.581586	26459
A03	9140000	4000001	0.582029	26542
A03	9150000	4000001	0.582091	26629
A03	9160000	4000001	0.582152	26644
A03	9170000	4000001	0.58222	26777
A03	9180000	4000001	0.582068	26818
A03	9190000	4000001	0.581743	26798
A03	9200000	4000001	0.581772	26882
A03	9210000	4000001	0.581169	27048
A03	9220000	4000001	0.581416	27094
A03	9230000	4000001	0.581666	27183
A03	9240000	4000001	0.581892	27359
A03	9250000	4000001	0.582111	27415
A03	9260000	4000001	0.582108	27413
A03	9270000	4000001	0.582115	27411
A03	9280000	4000001	0.581504	27459
A03	9290000	4000001	0.581059	27591
A03	9300000	4000001	0.581045	27635
A03	9310000	4000001	0.580946	27685
A03	9320000	4000001	0.580973	27727
A03	9330000	4000001	0.580809	27638
A03	9340000	4000001	0.580719	27611
A03	9350000	4000001	0.580691	27632
A03	9360000	4000001	0.580323	27489
A03	9370000	4000001	0.580277	27427
A03	9380000	4000001	0.579981	27496
A03	9390000	4000001	0.579523	27501
A03	9400000	4000001	0.579413	27495
A03	9410000	4000001	0.579406	27455
A03	9420000	4000001	0.579124	27387
A03	9430000	4000001	0.579003	27353
A03	9520000	4000001	0.579426	26917
A03	9530000	4000001	0.57951	26877
A03	9540000	4000001	0.57951	26877
A03	9550000	4000001	0.579342	26790
A03	9560000	4000001	0.579267	26685
A03	9600000	4000001	0.579032	26364
A03	9610000	4000001	0.579008	26293
A03	9810000	4000001	0.579174	24965
A03	9820000	4000001	0.579497	24839
A03	9830000	4000001	0.579681	24910
A03	9840000	4000001	0.579842	24937
A03	9910000	4000001	0.579169	24898
A03	9920000	4000001	0.579356	25028
A03	9930000	4000001	0.579354	24985
A03	9940000	4000001	0.579615	24896
A03	9950000	4000001	0.579553	24777
A03	10000000	4000001	0.57906	24608
A03	10010000	4000001	0.579792	24709
A03	10020000	4000001	0.579759	24528
A03	10030000	4000001	0.580142	24389
A03	10040000	4000001	0.579978	24268
A03	10050000	4000001	0.579818	24218
A03	10060000	4000001	0.579555	24428
A03	10070000	4000001	0.580015	24575
A03	10080000	4000001	0.58027	24653
A03	10090000	4000001	0.580433	24731
A03	10100000	4000001	0.580473	24759
A03	10110000	4000001	0.58056	24786
A03	10120000	4000001	0.580336	24908
A03	10130000	4000001	0.58046	25021
A03	10140000	4000001	0.580092	25247
A03	10150000	4000001	0.580067	25259
A03	10160000	4000001	0.580066	25259
A03	10170000	4000001	0.58005	25258
A03	10180000	4000001	0.580056	25307
A03	10190000	4000001	0.580088	25345
A03	10200000	4000001	0.579788	25492
A03	10210000	4000001	0.579574	25529
A03	10220000	4000001	0.579369	25642
A03	10230000	4000001	0.579624	25561
A03	10240000	4000001	0.579598	25557
A03	10250000	4000001	0.579566	25375
A03	10260000	4000001	0.579402	25242
A03	10270000	4000001	0.579452	25171
A03	10520000	4000001	0.579151	24579
A03	10530000	4000001	0.579532	24627
A03	10540000	4000001	0.579636	24558
A03	10550000	4000001	0.579586	24499
A03	10560000	4000001	0.580179	24410
A03	10570000	4000001	0.580084	24374
A03	10580000	4000001	0.580163	24397
A03	10590000	4000001	0.580213	24391
A03	10600000	4000001	0.580327	24392
A03	10610000	4000001	0.580439	24456
A03	10620000	4000001	0.580634	24529
A03	10630000	4000001	0.581162	24451
A03	10640000	4000001	0.58237	24542
A03	10650000	4000001	0.582986	24578
A03	10660000	4000001	0.582988	24571
A03	10670000	4000001	0.583122	24495
A03	10680000	4000001	0.582972	24425
A03	10690000	4000001	0.583186	24451
A03	10700000	4000001	0.583463	24497
A03	10710000	4000001	0.584644	24460
A03	10720000	4000001	0.58548	24378
A03	10730000	4000001	0.58595	24428
A03	10740000	4000001	0.585949	24460
A03	10750000	4000001	0.585708	24398
A03	10760000	4000001	0.585504	24348
A03	10770000	4000001	0.585498	24348
A03	10780000	4000001	0.585502	24351
A03	10790000	4000001	0.585544	24361
A03	10800000	4000001	0.585597	24383
A03	10810000	4000001	0.585793	24445
A03	10820000	4000001	0.585799	24445
A03	10830000	4000001	0.585825	24455
A03	10840000	4000001	0.585892	24492
A03	10850000	4000001	0.586001	24545
A03	10860000	4000001	0.586035	24667
A03	10870000	4000001	0.586192	24771
A03	10880000	4000001	0.586409	24853
A03	10890000	4000001	0.586748	24966
A03	10900000	4000001	0.587978	24916
A03	10910000	4000001	0.588432	24794
A03	10920000	4000001	0.58859	24680
A03	10930000	4000001	0.588597	24608
A03	10940000	4000001	0.588833	24671
A03	10950000	4000001	0.588856	24694
A03	10960000	4000001	0.588839	24807
A03	10970000	4000001	0.589075	24979
A03	10980000	4000001	0.58914	24965
A03	10990000	4000001	0.589336	25029
A03	11000000	4000001	0.588946	25103
A03	11010000	4000001	0.588802	25129
A03	11020000	4000001	0.589027	25072
A03	11030000	4000001	0.589808	25165
A03	11040000	4000001	0.590096	25185
A03	11050000	4000001	0.590642	25030
A03	11060000	4000001	0.590873	25084
A03	11070000	4000001	0.591636	25307
A03	11080000	4000001	0.592223	25211
A03	11090000	4000001	0.592499	25086
A03	11100000	4000001	0.592771	24936
A03	11110000	4000001	0.592721	24920
A03	11120000	4000001	0.592962	24846
A03	11130000	4000001	0.594298	24907
A03	11140000	4000001	0.594302	24834
A03	11150000	4000001	0.594635	24794
A03	11160000	4000001	0.594756	24757
A03	11170000	4000001	0.594888	24805
A03	11180000	4000001	0.594834	24785
A03	11190000	4000001	0.595075	24709
A03	11200000	4000001	0.595108	24706
A03	11210000	4000001	0.595323	24763
A03	11220000	4000001	0.595277	24845
A03	11230000	4000001	0.595333	24796
A03	11240000	4000001	0.596045	24908
A03	11250000	4000001	0.59658	25049
A03	11260000	4000001	0.596474	25171
A03	11270000	4000001	0.596591	25333
A03	11280000	4000001	0.597044	25415
A03	11290000	4000001	0.597568	25272
A03	11300000	4000001	0.597787	25359
A03	11310000	4000001	0.597903	25332
A03	11320000	4000001	0.597915	25443
A03	11330000	4000001	0.598539	25359
A03	11340000	4000001	0.598802	25448
A03	11350000	4000001	0.598997	25427
A03	11360000	4000001	0.599316	25636
A03	11370000	4000001	0.599342	25745
A03	11380000	4000001	0.599835	25736
A03	11390000	4000001	0.600488	25701
A03	11400000	4000001	0.601511	25644
A03	11410000	4000001	0.601957	25517
A03	11420000	4000001	0.602175	25556
A03	11430000	4000001	0.602338	25641
A03	11440000	4000001	0.602755	25731
A03	11450000	4000001	0.602865	25794
A03	11460000	4000001	0.603341	25935
A03	11470000	4000001	0.603633	26048
A03	11480000	4000001	0.603809	26001
A03	11490000	4000001	0.603917	25995
A03	11500000	4000001	0.604391	26135
A03	11510000	4000001	0.604472	26128
A03	11520000	4000001	0.604517	26139
A03	11530000	4000001	0.604759	26245
A03	11540000	4000001	0.604709	26268
A03	11550000	4000001	0.6047	26263
A03	11560000	4000001	0.60493	26345
A03	11570000	4000001	0.604979	26397
A03	11580000	4000001	0.60495	26390
A03	11590000	4000001	0.604807	26220
A03	11600000	4000001	0.604926	26230
A03	11610000	4000001	0.604638	26166
A03	11620000	4000001	0.60443	26027
A03	11630000	4000001	0.60456	25813
A03	11640000	4000001	0.60464	25710
A03	11650000	4000001	0.604813	25728
A03	11660000	4000001	0.604455	25673
A03	11670000	4000001	0.604188	25594
A03	11680000	4000001	0.604104	25502
A03	11690000	4000001	0.604209	25548
A03	11700000	4000001	0.604623	25485
A03	11710000	4000001	0.60454	25486
A03	11720000	4000001	0.604481	25422
A03	11730000	4000001	0.604903	25244
A03	11740000	4000001	0.604969	25104
A03	11750000	4000001	0.604848	25039
A03	11760000	4000001	0.604758	24950
A03	11770000	4000001	0.604641	24913
A03	11780000	4000001	0.604394	24969
A03	11790000	4000001	0.604211	24919
A03	11800000	4000001	0.604145	24922
A03	11810000	4000001	0.604182	24977
A03	11820000	4000001	0.604083	24924
A03	11830000	4000001	0.603976	24993
A03	11840000	4000001	0.603962	25031
A03	11850000	4000001	0.603997	25031
A03	11860000	4000001	0.603999	24991
A03	11870000	4000001	0.604082	24937
A03	11880000	4000001	0.604167	24881
A03	11890000	4000001	0.604136	24860
A03	11900000	4000001	0.604014	24809
A03	11910000	4000001	0.603996	24796
A03	11920000	4000001	0.604124	24821
A03	11930000	4000001	0.60516	24947
A03	11940000	4000001	0.605119	24879
A03	11950000	4000001	0.606052	25001
A03	11960000	4000001	0.606079	25067
A03	11970000	4000001	0.606489	25179
A03	11980000	4000001	0.607226	25385
A03	11990000	4000001	0.606826	25321
A03	12000000	4000001	0.606914	25383
A03	12010000	4000001	0.607116	25445
A03	12020000	4000001	0.607206	25517
A03	12030000	4000001	0.607181	25549
A03	12040000	4000001	0.607451	25472
A03	12050000	4000001	0.607675	25375
A03	12060000	4000001	0.60766	25465
A03	12070000	4000001	0.607619	25525
A03	12080000	4000001	0.607764	25547
A03	12090000	4000001	0.607765	25526
A03	12100000	4000001	0.607486	25406
A03	12110000	4000001	0.607361	25341
A03	12120000	4000001	0.607208	25285
A03	12130000	4000001	0.607256	25232
A03	12140000	4000001	0.60712	25191
A03	12150000	4000001	0.607264	25167
A03	12160000	4000001	0.607263	25073
A03	12170000	4000001	0.60737	25033
A03	12180000	4000001	0.607372	24996
A03	12190000	4000001	0.607364	24996
A03	12200000	4000001	0.607339	24975
A03	12210000	4000001	0.607317	24980
A03	12220000	4000001	0.607311	24987
A03	12230000	4000001	0.607184	25030
A03	12240000	4000001	0.607188	25034
A03	12250000	4000001	0.607831	24847
A03	12260000	4000001	0.608082	24899
A03	12270000	4000001	0.608095	24892
A03	12280000	4000001	0.608378	24902
A03	12290000	4000001	0.6095	24764
A03	12300000	4000001	0.609456	24700
A03	12310000	4000001	0.608982	24607
A03	12320000	4000001	0.609033	24682
A03	12330000	4000001	0.609771	24871
A03	12340000	4000001	0.609487	25008
A03	12350000	4000001	0.609471	25004
A03	12360000	4000001	0.609394	24956
A03	12370000	4000001	0.609389	24955
A03	12380000	4000001	0.609389	24955
A03	12390000	4000001	0.609389	24955
A03	12400000	4000001	0.609316	24931
A03	12410000	4000001	0.609316	24931
A03	12420000	4000001	0.609317	24915
A03	12430000	4000001	0.609192	24859
A03	12440000	4000001	0.609126	24864
A03	12450000	4000001	0.609188	24905
A03	12460000	4000001	0.609369	24949
A03	12470000	4000001	0.609341	24906
A03	12480000	4000001	0.609304	24876
A03	12490000	4000001	0.609402	24871
A03	12500000	4000001	0.609487	24868
A03	12510000	4000001	0.609546	24933
A03	12520000	4000001	0.609834	25016
A03	12530000	4000001	0.609948	25055
A03	12540000	4000001	0.610741	25190
A03	12550000	4000001	0.611505	25391
A03	12560000	4000001	0.611448	25339
A03	12570000	4000001	0.611556	25348
A03	12580000	4000001	0.612421	25268
A03	12590000	4000001	0.613724	25172
A03	12600000	4000001	0.614837	25410
A03	12610000	4000001	0.614573	25395
A03	12620000	4000001	0.614341	25435
A03	12630000	4000001	0.613207	25309
A03	12640000	4000001	0.613237	25236
A03	12650000	4000001	0.6134	25132
A03	12660000	4000001	0.613624	25123
A03	12670000	4000001	0.613824	25196
A03	12680000	4000001	0.61357	25242
A03	12690000	4000001	0.61321	25365
A03	12700000	4000001	0.612928	25493
A03	12710000	4000001	0.612918	25508
A03	12720000	4000001	0.612887	25595
A03	12730000	4000001	0.61264	25803
A03	12740000	4000001	0.612829	25986
A03	12750000	4000001	0.612827	25991
A03	12760000	4000001	0.613143	26023
A03	12770000	4000001	0.613327	26062
A03	12780000	4000001	0.613453	26001
A03	12790000	4000001	0.613482	25963
A03	12800000	4000001	0.613584	26135
A03	12810000	4000001	0.614248	26337
A03	12820000	4000001	0.614395	26478
A03	12830000	4000001	0.614498	26477
A03	12840000	4000001	0.614582	26387
A03	12850000	4000001	0.614188	26245
A03	12860000	4000001	0.613738	26115
A03	12870000	4000001	0.613632	26051
A03	12880000	4000001	0.613643	26027
A03	12890000	4000001	0.613623	26015
A03	12900000	4000001	0.613724	25927
A03	12910000	4000001	0.613961	25843
A03	12920000	4000001	0.614168	25841
A03	12930000	4000001	0.614192	25770
A03	12940000	4000001	0.614453	25726
A03	12950000	4000001	0.613977	25865
A03	12960000	4000001	0.613933	25912
A03	12970000	4000001	0.614441	26090
A03	12980000	4000001	0.614484	26095
A03	12990000	4000001	0.614808	26225
A03	13000000	4000001	0.614835	26229
A03	13010000	4000001	0.614937	26246
A03	13020000	4000001	0.615118	26194
A03	13030000	4000001	0.615157	26152
A03	13040000	4000001	0.615346	26052
A03	13050000	4000001	0.615329	26054
A03	13060000	4000001	0.615506	26009
A03	13070000	4000001	0.616213	25987
A03	13080000	4000001	0.615652	26142
A03	13090000	4000001	0.615652	26264
A03	13100000	4000001	0.615513	26386
A03	13110000	4000001	0.615349	26459
A03	13120000	4000001	0.614755	26508
A03	13130000	4000001	0.614675	26505
A03	13140000	4000001	0.614325	26453
A03	13150000	4000001	0.614368	26366
A03	13160000	4000001	0.614327	26352
A03	13170000	4000001	0.61442	26219
A03	13180000	4000001	0.614462	26130
A03	13190000	4000001	0.614644	26061
A03	13200000	4000001	0.614578	25873
A03	13210000	4000001	0.615462	25678
A03	13220000	4000001	0.615303	25610
A03	13230000	4000001	0.615628	25617
A03	13240000	4000001	0.615468	25594
A03	13250000	4000001	0.615182	25642
A03	13260000	4000001	0.615383	25734
A03	13270000	4000001	0.615079	25833
A03	13280000	4000001	0.615836	25770
A03	13290000	4000001	0.615538	25664
A03	13300000	4000001	0.615517	25686
A03	13310000	4000001	0.615651	25652
A03	13320000	4000001	0.615901	25665
A03	13330000	4000001	0.615355	25808
A03	13340000	4000001	0.61515	25867
A03	13350000	4000001	0.615243	25833
A03	13360000	4000001	0.615407	25927
A03	13370000	4000001	0.615399	25924
A03	13380000	4000001	0.615701	25800
A03	13390000	4000001	0.615993	25764
A03	13400000	4000001	0.61645	26010
A03	13410000	4000001	0.61672	26086
A03	13420000	4000001	0.617012	26220
A03	13430000	4000001	0.617141	26331
A03	13440000	4000001	0.617841	26474
A03	13450000	4000001	0.618115	26522
A03	13460000	4000001	0.618198	26552
A03	13470000	4000001	0.617882	26703
A03	13480000	4000001	0.617827	26831
A03	13490000	4000001	0.617823	26964
A03	13500000	4000001	0.617823	26964
A03	13510000	4000001	0.617896	27150
A03	13520000	4000001	0.617791	27272
A03	13530000	4000001	0.61782	27471
A03	13540000	4000001	0.618022	27673
A03	13550000	4000001	0.618025	27684
A03	13560000	4000001	0.618024	27687
A03	13570000	4000001	0.618024	27688
A03	13580000	4000001	0.618026	27697
A03	13590000	4000001	0.618025	27699
A03	13600000	4000001	0.618417	27846
A03	13610000	4000001	0.619186	28075
A03	13620000	4000001	0.619669	28147
A03	13630000	4000001	0.620176	28273
A03	13640000	4000001	0.620557	28458
A03	13650000	4000001	0.620911	28657
A03	13660000	4000001	0.621009	28785
A03	13670000	4000001	0.621483	28991
A03	13680000	4000001	0.621706	29079
A03	13690000	4000001	0.621763	29103
A03	13700000	4000001	0.621762	29104
A03	13710000	4000001	0.621756	29110
A03	13720000	4000001	0.621895	29229
A03	13730000	4000001	0.622578	29466
A03	13740000	4000001	0.622544	29521
A03	13750000	4000001	0.622028	29643
A03	13760000	4000001	0.622133	29751
A03	13770000	4000001	0.622151	29808
A03	13780000	4000001	0.622076	29870
A03	13790000	4000001	0.62206	29877
A03	13800000	4000001	0.62211	29861
A03	13810000	4000001	0.622226	29901
A03	13820000	4000001	0.622082	29897
A03	13830000	4000001	0.621905	29867
A03	13840000	4000001	0.621713	29924
A03	13850000	4000001	0.622985	29863
A03	13860000	4000001	0.623036	29901
A03	13870000	4000001	0.62302	29976
A03	13880000	4000001	0.623035	30054
A03	13890000	4000001	0.622978	30108
A03	13900000	4000001	0.622973	30073
A03	13910000	4000001	0.622678	30048
A03	13920000	4000001	0.62217	30000
A03	13930000	4000001	0.622031	30064
A03	13940000	4000001	0.621861	30073
A03	13950000	4000001	0.62183	30050
A03	13960000	4000001	0.621506	30076
A03	13970000	4000001	0.621778	30089
A03	13980000	4000001	0.621512	30192
A03	13990000	4000001	0.620095	30341
A03	14000000	4000001	0.619022	30320
A03	14010000	4000001	0.618544	30201
A03	14020000	4000001	0.618558	30202
A03	14030000	4000001	0.618527	30207
A03	14040000	4000001	0.618558	30161
A03	14050000	4000001	0.618553	30166
A03	14060000	4000001	0.619041	29957
A03	14070000	4000001	0.618849	29792
A03	14080000	4000001	0.618848	29718
A03	14090000	4000001	0.61838	29809
A03	14100000	4000001	0.617757	30001
A03	14110000	4000001	0.617624	29995
A03	14120000	4000001	0.617975	29876
A03	14130000	4000001	0.618017	29776
A03	14140000	4000001	0.618527	29574
A03	14150000	4000001	0.618462	29694
A03	14160000	4000001	0.618556	29834
A03	14170000	4000001	0.61855	29840
A03	14180000	4000001	0.618604	29804
A03	14190000	4000001	0.619145	29894
A03	14200000	4000001	0.619589	29746
A03	14210000	4000001	0.619809	29727
A03	14220000	4000001	0.620258	29583
A03	14230000	4000001	0.62033	29705
A03	14240000	4000001	0.620618	29864
A03	14250000	4000001	0.620915	30004
A03	14260000	4000001	0.620648	30188
A03	14270000	4000001	0.620718	30133
A03	14280000	4000001	0.622151	29899
A03	14290000	4000001	0.622373	29990
A03	14300000	4000001	0.622366	29991
A03	14310000	4000001	0.622376	29964
A03	14320000	4000001	0.622448	29850
A03	14330000	4000001	0.622553	29798
A03	14340000	4000001	0.622448	29906
A03	14350000	4000001	0.622477	29947
A03	14360000	4000001	0.622262	30045
A03	14370000	4000001	0.621757	30269
A03	14380000	4000001	0.621894	30322
A03	14390000	4000001	0.621935	30275
A03	14400000	4000001	0.621894	30414
A03	14410000	4000001	0.621869	30432
A03	14420000	4000001	0.621865	30426
A03	14430000	4000001	0.62178	30320
A03	14440000	4000001	0.6221	30391
A03	14450000	4000001	0.622172	30228
A03	14460000	4000001	0.622088	30214
A03	14470000	4000001	0.622113	30200
A03	14480000	4000001	0.62217	30172
A03	14490000	4000001	0.622187	30181
A03	14500000	4000001	0.622104	30138
A03	14510000	4000001	0.621941	29975
A03	14520000	4000001	0.621768	29888
A03	14530000	4000001	0.621271	29864
A03	14540000	4000001	0.621309	29889
A03	14550000	4000001	0.621338	29909
A03	14560000	4000001	0.621175	29848
A03	14570000	4000001	0.621119	29860
A03	14580000	4000001	0.621147	29801
A03	14590000	4000001	0.621247	29709
A03	14600000	4000001	0.621223	29660
A03	14610000	4000001	0.62122	29596
A03	14620000	4000001	0.621149	29479
A03	14630000	4000001	0.620981	29365
A03	14640000	4000001	0.620317	29197
A03	14650000	4000001	0.619935	29058
A03	14660000	4000001	0.620022	29112
A03	14670000	4000001	0.620394	29258
A03	14680000	4000001	0.6204	29348
A03	14690000	4000001	0.620144	29458
A03	14700000	4000001	0.620144	29555
A03	14710000	4000001	0.619297	29505
A03	14720000	4000001	0.619487	29571
A03	14730000	4000001	0.619291	29452
A03	14740000	4000001	0.619377	29451
A03	14750000	4000001	0.61895	29571
A03	14760000	4000001	0.618576	29684
A03	14770000	4000001	0.618299	29769
A03	14780000	4000001	0.617655	30009
A03	14790000	4000001	0.617678	30136
A03	14800000	4000001	0.618185	30235
A03	14810000	4000001	0.6181	30173
A03	14820000	4000001	0.61828	30313
A03	14830000	4000001	0.618513	30440
A03	14840000	4000001	0.618481	30436
A03	14850000	4000001	0.618452	30387
A03	14860000	4000001	0.618586	30303
A03	14870000	4000001	0.618595	30232
A03	14880000	4000001	0.61843	30361
A03	14890000	4000001	0.618124	30352
A03	14900000	4000001	0.617849	30274
A03	14910000	4000001	0.618595	30587
A03	14920000	4000001	0.61882	30764
A03	14930000	4000001	0.61883	30851
A03	14940000	4000001	0.618753	30850
A03	14950000	4000001	0.618714	30848
A03	14960000	4000001	0.618847	30857
A03	14970000	4000001	0.618752	30739
A03	14980000	4000001	0.618765	30810
A03	14990000	4000001	0.618848	30804
A03	15000000	4000001	0.619383	30775
A03	15010000	4000001	0.619731	30797
A03	15020000	4000001	0.619664	30766
A03	15030000	4000001	0.61948	30859
A03	15040000	4000001	0.619459	30914
A03	15050000	4000001	0.619428	31009
A03	15060000	4000001	0.619409	30974
A03	15070000	4000001	0.619045	30781
A03	15080000	4000001	0.618899	30839
A03	15090000	4000001	0.618854	30847
A03	15100000	4000001	0.619369	31001
A03	15110000	4000001	0.619508	31019
A03	15120000	4000001	0.619531	31035
A03	15130000	4000001	0.619348	30844
A03	15140000	4000001	0.619569	30951
A03	15150000	4000001	0.619599	30902
A03	15160000	4000001	0.619572	30991
A03	15170000	4000001	0.619536	31001
A03	15180000	4000001	0.619538	30974
A03	15190000	4000001	0.619552	30957
A03	15200000	4000001	0.619635	30898
A03	15210000	4000001	0.619917	30705
A03	15220000	4000001	0.620235	30604
A03	15230000	4000001	0.62023	30603
A03	15240000	4000001	0.620258	30460
A03	15250000	4000001	0.620107	30311
A03	15260000	4000001	0.62029	30189
A03	15270000	4000001	0.620628	30097
A03	15280000	4000001	0.620618	30063
A03	15290000	4000001	0.620514	30050
A03	15300000	4000001	0.62043	29978
A03	15310000	4000001	0.62055	30042
A03	15320000	4000001	0.620736	29873
A03	15330000	4000001	0.620879	29938
A03	15340000	4000001	0.621112	29828
A03	15350000	4000001	0.621098	29852
A03	15360000	4000001	0.620834	29735
A03	15370000	4000001	0.620847	29572
A03	15380000	4000001	0.620803	29423
A03	15390000	4000001	0.620889	29323
A03	15400000	4000001	0.621068	29378
A03	15410000	4000001	0.621227	29406
A03	15420000	4000001	0.621183	29303
A03	15430000	4000001	0.621112	29201
A03	15440000	4000001	0.62117	29125
A03	15450000	4000001	0.621785	29234
A03	15460000	4000001	0.62132	29117
A03	15470000	4000001	0.621291	29042
A03	15480000	4000001	0.621259	29025
A03	15490000	4000001	0.621099	29032
A03	15500000	4000001	0.620755	28891
A03	15510000	4000001	0.620731	28887
A03	15520000	4000001	0.620714	28876
A03	15530000	4000001	0.620537	28763
A03	15540000	4000001	0.620584	28736
A03	15550000	4000001	0.620585	28735
A03	15560000	4000001	0.620423	28649
A03	15570000	4000001	0.620405	28594
A03	15580000	4000001	0.620416	28592
A03	15590000	4000001	0.620551	28560
A03	15600000	4000001	0.620375	28426
A03	15610000	4000001	0.620375	28426
A03	15620000	4000001	0.620464	28538
A03	15630000	4000001	0.620518	28624
A03	15640000	4000001	0.621117	28805
A03	15650000	4000001	0.621241	28833
A03	15660000	4000001	0.622323	28855
A03	15670000	4000001	0.622783	28922
A03	15680000	4000001	0.622817	28867
A03	15690000	4000001	0.622822	28888
A03	15700000	4000001	0.622549	28926
A03	15710000	4000001	0.622802	28909
A03	15720000	4000001	0.622785	28890
A03	15730000	4000001	0.622785	28890
A03	15740000	4000001	0.622773	28899
A03	15750000	4000001	0.622775	28898
A03	15760000	4000001	0.622812	28884
A03	15770000	4000001	0.622693	28996
A03	15780000	4000001	0.622693	28996
A03	15790000	4000001	0.621964	29213
A03	15800000	4000001	0.62203	29266
A03	15810000	4000001	0.622035	29228
A03	15820000	4000001	0.622117	29175
A03	15830000	4000001	0.622094	29206
A03	15840000	4000001	0.621986	29240
A03	15850000	4000001	0.622062	29197
A03	15860000	4000001	0.622182	29212
A03	15870000	4000001	0.622178	29215
A03	15880000	4000001	0.622315	29330
A03	15890000	4000001	0.622399	29352
A03	15900000	4000001	0.622424	29370
A03	15910000	4000001	0.622299	29538
A03	15920000	4000001	0.622033	29660
A03	15930000	4000001	0.62138	29601
A03	15940000	4000001	0.621035	29450
A03	15950000	4000001	0.620633	29249
A03	15960000	4000001	0.620704	29283
A03	15970000	4000001	0.620674	29172
A03	15980000	4000001	0.620257	29030
A03	15990000	4000001	0.620494	29044
A03	16000000	4000001	0.620514	29052
A03	16010000	4000001	0.620641	29036
A03	16020000	4000001	0.621173	28906
A03	16030000	4000001	0.621723	28846
A03	16040000	4000001	0.622657	29039
A03	16050000	4000001	0.623165	29234
A03	16060000	4000001	0.623203	29164
A03	16070000	4000001	0.623271	29103
A03	16080000	4000001	0.623314	29129
A03	16090000	4000001	0.623662	29262
A03	16100000	4000001	0.623854	29326
A03	16110000	4000001	0.623931	29334
A03	16120000	4000001	0.623917	29317
A03	16130000	4000001	0.623871	29441
A03	16140000	4000001	0.624249	29574
A03	16150000	4000001	0.624323	29585
A03	16160000	4000001	0.624247	29643
A03	16170000	4000001	0.624236	29641
A03	16180000	4000001	0.624257	29651
A03	16190000	4000001	0.624245	29701
A03	16200000	4000001	0.624449	29897
A03	16210000	4000001	0.624611	29961
A03	16220000	4000001	0.624786	30062
A03	16230000	4000001	0.625094	30094
A03	16240000	4000001	0.62513	30172
A03	16250000	4000001	0.624943	30217
A03	16260000	4000001	0.62463	30233
A03	16270000	4000001	0.62462	30191
A03	16280000	4000001	0.62496	29994
A03	16290000	4000001	0.624978	29920
A03	16300000	4000001	0.625184	29851
A03	16310000	4000001	0.625197	29807
A03	16320000	4000001	0.624877	29753
A03	16330000	4000001	0.624355	29567
A03	16340000	4000001	0.624667	29427
A03	16350000	4000001	0.624671	29420
A03	16360000	4000001	0.624612	29421
A03	16370000	4000001	0.624594	29427
A03	16380000	4000001	0.624515	29435
A03	16390000	4000001	0.624515	29435
A03	16400000	4000001	0.624515	29435
A03	16410000	4000001	0.624518	29436
A03	16420000	4000001	0.624597	29523
A03	16430000	4000001	0.624942	29442
A03	16440000	4000001	0.625021	29343
A03	16450000	4000001	0.624949	29347
A03	16460000	4000001	0.624898	29355
A03	16470000	4000001	0.624895	29355
A03	16480000	4000001	0.624919	29371
A03	16490000	4000001	0.624936	29387
A03	16500000	4000001	0.624987	29395
A03	16510000	4000001	0.625071	29342
A03	16520000	4000001	0.624955	29256
A03	16530000	4000001	0.625358	29283
A03	16540000	4000001	0.625066	29164
A03	16550000	4000001	0.625001	29038
A03	16560000	4000001	0.626054	29276
A03	16570000	4000001	0.626079	29289
A03	16580000	4000001	0.626062	29256
A03	16590000	4000001	0.625976	29223
A03	16600000	4000001	0.625229	28999
A03	16610000	4000001	0.625723	28904
A03	16620000	4000001	0.626065	28842
A03	16630000	4000001	0.626566	28860
A03	16640000	4000001	0.626608	28881
A03	16650000	4000001	0.626422	28864
A03	16660000	4000001	0.626139	28797
A03	16670000	4000001	0.62622	28780
A03	16680000	4000001	0.626482	28725
A03	16690000	4000001	0.627034	28645
A03	16700000	4000001	0.6277	28640
A03	16710000	4000001	0.62795	28685
A03	16720000	4000001	0.628286	28682
A03	16730000	4000001	0.628873	28546
A03	16740000	4000001	0.62904	28446
A03	16750000	4000001	0.629218	28412
A03	16760000	4000001	0.62917	28393
A03	16770000	4000001	0.629403	28466
A03	16780000	4000001	0.629587	28543
A03	16790000	4000001	0.629814	28615
A03	16800000	4000001	0.630162	28489
A03	16810000	4000001	0.630144	28329
A03	16820000	4000001	0.630279	28237
A03	16830000	4000001	0.630365	28223
A03	16840000	4000001	0.63037	28211
A03	16850000	4000001	0.630382	28199
A03	16860000	4000001	0.630377	28193
A03	16870000	4000001	0.630826	28329
A03	16880000	4000001	0.631108	28393
A03	16890000	4000001	0.631447	28515
A03	16900000	4000001	0.631468	28683
A03	16910000	4000001	0.631606	28767
A03	16920000	4000001	0.631851	28715
A03	16930000	4000001	0.631907	28779
A03	16940000	4000001	0.631878	28764
A03	16950000	4000001	0.632667	28572
A03	16960000	4000001	0.632896	28599
A03	16970000	4000001	0.632326	28560
A03	16980000	4000001	0.632167	28601
A03	16990000	4000001	0.632118	28465
A03	17000000	4000001	0.632273	28508
A03	17010000	4000001	0.632331	28449
A03	17020000	4000001	0.632332	28452
A03	17030000	4000001	0.632312	28456
A03	17040000	4000001	0.632217	28613
A03	17050000	4000001	0.632252	28642
A03	17060000	4000001	0.632379	28635
A03	17070000	4000001	0.63173	28487
A03	17080000	4000001	0.632689	28385
A03	17090000	4000001	0.632962	28355
A03	17100000	4000001	0.633442	28358
A03	17110000	4000001	0.633596	28202
A03	17120000	4000001	0.634159	28038
A03	17130000	4000001	0.63418	27973
A03	17140000	4000001	0.634211	27942
A03	17150000	4000001	0.634212	27943
A03	17160000	4000001	0.634212	27942
A03	17170000	4000001	0.634208	27943
A03	17180000	4000001	0.634235	27966
A03	17190000	4000001	0.6341	28098
A03	17200000	4000001	0.634093	28110
A03	17210000	4000001	0.634089	28112
A03	17220000	4000001	0.634079	28128
A03	17230000	4000001	0.633973	28062
A03	17240000	4000001	0.634504	27955
A03	17250000	4000001	0.634793	27957
A03	17260000	4000001	0.634725	27887
A03	17270000	4000001	0.635488	27883
A03	17280000	4000001	0.636216	28078
A03	17290000	4000001	0.637389	28046
A03	17300000	4000001	0.637581	28039
A03	17310000	4000001	0.637755	28083
A03	17320000	4000001	0.637736	28074
A03	17330000	4000001	0.638522	28034
A03	17340000	4000001	0.638812	27991
A03	17350000	4000001	0.638548	28043
A03	17360000	4000001	0.639261	28099
A03	17370000	4000001	0.639515	28307
A03	17380000	4000001	0.640019	28435
A03	17390000	4000001	0.640022	28451
A03	17400000	4000001	0.639909	28255
A03	17410000	4000001	0.639591	28254
A03	17420000	4000001	0.639604	28092
A03	17430000	4000001	0.639758	28092
A03	17440000	4000001	0.638991	28043
A03	17450000	4000001	0.63874	28068
A03	17460000	4000001	0.638692	28070
A03	17470000	4000001	0.639001	27948
A03	17480000	4000001	0.639192	27848
A03	17490000	4000001	0.639305	27719
A03	17500000	4000001	0.639424	27785
A03	17510000	4000001	0.64	27830
A03	17520000	4000001	0.640231	27726
A03	17530000	4000001	0.640855	27733
A03	17540000	4000001	0.640935	27574
A03	17550000	4000001	0.640945	27565
A03	17560000	4000001	0.640942	27565
A03	17570000	4000001	0.640934	27569
A03	17580000	4000001	0.640939	27568
A03	17590000	4000001	0.640877	27637
A03	17600000	4000001	0.640606	27491
A03	17610000	4000001	0.640077	27285
A03	17620000	4000001	0.639866	27308
A03	17630000	4000001	0.639561	27358
A03	17640000	4000001	0.639442	27263
A03	17650000	4000001	0.63894	27176
A03	17660000	4000001	0.639307	27149
A03	17670000	4000001	0.638958	26961
A03	17680000	4000001	0.638883	26918
A03	17690000	4000001	0.639012	27042
A03	17700000	4000001	0.638989	27053
A03	17710000	4000001	0.639017	27093
A03	17720000	4000001	0.638944	26975
A03	17730000	4000001	0.638352	26741
A03	17740000	4000001	0.638425	26687
A03	17750000	4000001	0.639076	26567
A03	17760000	4000001	0.639029	26462
A03	17770000	4000001	0.639033	26408
A03	17780000	4000001	0.639158	26348
A03	17790000	4000001	0.639403	26279
A03	17800000	4000001	0.639365	26224
A03	17810000	4000001	0.639541	26118
A03	17820000	4000001	0.640127	26165
A03	17830000	4000001	0.640686	26141
A03	17840000	4000001	0.641301	26036
A03	17850000	4000001	0.64194	26018
A03	17860000	4000001	0.642105	26042
A03	17870000	4000001	0.642456	25933
A03	17880000	4000001	0.642612	25891
A03	17890000	4000001	0.64268	25837
A03	17900000	4000001	0.642822	25948
A03	17910000	4000001	0.643573	26057
A03	17920000	4000001	0.644368	26027
A03	17930000	4000001	0.644972	26038
A03	17940000	4000001	0.645267	25936
A03	17950000	4000001	0.64529	25929
A03	17960000	4000001	0.64596	25929
A03	17970000	4000001	0.646466	25937
A03	17980000	4000001	0.646939	25815
A03	17990000	4000001	0.648515	25652
A03	18000000	4000001	0.649467	25505
A03	18010000	4000001	0.649553	25462
A03	18020000	4000001	0.649628	25535
A03	18030000	4000001	0.650109	25569
A03	18040000	4000001	0.650195	25575
A03	18050000	4000001	0.650375	25566
A03	18060000	4000001	0.651009	25641
A03	18070000	4000001	0.651059	25645
A03	18080000	4000001	0.651321	25675
A03	18090000	4000001	0.652404	25718
A03	18100000	4000001	0.653329	25562
A03	18110000	4000001	0.653106	25669
A03	18120000	4000001	0.652521	25915
A03	18130000	4000001	0.65247	25928
A03	18140000	4000001	0.652272	25990
A03	18150000	4000001	0.652053	26010
A03	18160000	4000001	0.65189	25923
A03	18170000	4000001	0.651805	25952
A03	18180000	4000001	0.651225	26108
A03	18190000	4000001	0.650307	26142
A03	18200000	4000001	0.650309	26168
A03	18210000	4000001	0.650313	26123
A03	18220000	4000001	0.650427	26073
A03	18230000	4000001	0.650438	25949
A03	18240000	4000001	0.65028	25801
A03	18250000	4000001	0.650045	25668
A03	18260000	4000001	0.650515	25510
A03	18270000	4000001	0.650381	25536
A03	18280000	4000001	0.650327	25594
A03	18290000	4000001	0.65013	25502
A03	18300000	4000001	0.650089	25518
A03	18310000	4000001	0.650125	25520
A03	18320000	4000001	0.650117	25516
A03	18330000	4000001	0.650364	25440
A03	18340000	4000001	0.650782	25273
A03	18350000	4000001	0.65101	25193
A03	18360000	4000001	0.651342	25103
A03	18370000	4000001	0.652226	24873
A03	18380000	4000001	0.652345	24746
A03	18390000	4000001	0.652351	24783
A03	18400000	4000001	0.652526	24659
A03	18410000	4000001	0.652594	24629
A03	18420000	4000001	0.6526	24631
A03	18430000	4000001	0.652619	24609
A03	18440000	4000001	0.652322	24525
A03	18450000	4000001	0.652322	24528
A03	18460000	4000001	0.652368	24488
A03	18470000	4000001	0.652329	24494
A03	18480000	4000001	0.652345	24508
A03	18490000	4000001	0.651642	24642
A03	18500000	4000001	0.651546	24682
A03	18510000	4000001	0.651236	24794
A03	18520000	4000001	0.651244	24799
A03	18530000	4000001	0.651555	24762
A03	18540000	4000001	0.65157	24742
A03	18550000	4000001	0.651535	24750
A03	18560000	4000001	0.651368	24802
A03	18570000	4000001	0.651439	24762
A03	18580000	4000001	0.65144	24764
A03	18590000	4000001	0.651435	24763
A03	18600000	4000001	0.651435	24762
A03	18610000	4000001	0.651424	24777
A03	18620000	4000001	0.651438	24837
A03	18630000	4000001	0.651438	24837
A03	18640000	4000001	0.651443	24837
A03	18650000	4000001	0.651438	24838
A03	18660000	4000001	0.651469	24844
A03	18670000	4000001	0.651223	24739
A03	18680000	4000001	0.651416	24712
A03	18690000	4000001	0.651902	24541
A03	18700000	4000001	0.652006	24360
A03	18710000	4000001	0.652638	24288
A03	18720000	4000001	0.652331	24265
A03	18730000	4000001	0.652327	24333
A03	18740000	4000001	0.652076	24337
A03	18750000	4000001	0.652722	24206
A03	18760000	4000001	0.653223	24146
A03	18770000	4000001	0.653452	24193
A03	18780000	4000001	0.654621	23951
A03	18790000	4000001	0.654296	23919
A03	18800000	4000001	0.653824	23888
A03	18810000	4000001	0.653756	23935
A03	18820000	4000001	0.653654	23970
A03	18830000	4000001	0.653313	23941
A03	18840000	4000001	0.652583	24027
A03	18850000	4000001	0.652279	24130
A03	18860000	4000001	0.652147	24257
A03	18870000	4000001	0.652139	24232
A03	18880000	4000001	0.651947	24221
A03	18890000	4000001	0.651781	24187
A03	18900000	4000001	0.651717	24167
A03	18910000	4000001	0.651049	23955
A03	18920000	4000001	0.650677	23929
A03	18930000	4000001	0.650545	24024
A03	18940000	4000001	0.650601	23955
A03	18950000	4000001	0.650444	24066
A03	18960000	4000001	0.650589	23941
A03	18970000	4000001	0.650684	23947
A03	18980000	4000001	0.650785	23943
A03	18990000	4000001	0.651293	23806
A03	19000000	4000001	0.651295	23739
A03	19010000	4000001	0.651752	23645
A03	19020000	4000001	0.652026	23814
A03	19030000	4000001	0.652287	23704
A03	19040000	4000001	0.652073	23706
A03	19050000	4000001	0.652283	23594
A03	19060000	4000001	0.652433	23732
A03	19070000	4000001	0.652489	23707
A03	19080000	4000001	0.652939	23629
A03	19090000	4000001	0.653182	23741
A03	19100000	4000001	0.651633	23789
A03	19110000	4000001	0.650679	23884
A03	19120000	4000001	0.651203	23984
A03	19130000	4000001	0.650896	24067
A03	19140000	4000001	0.650952	24088
A03	19150000	4000001	0.650673	24251
A03	19160000	4000001	0.650722	24291
A03	19170000	4000001	0.65116	24474
A03	19180000	4000001	0.65117	24635
A03	19190000	4000001	0.651291	24680
A03	19200000	4000001	0.651305	24707
A03	19210000	4000001	0.651349	24740
A03	19220000	4000001	0.651301	24723
A03	19230000	4000001	0.650887	24879
A03	19240000	4000001	0.65075	24963
A03	19250000	4000001	0.650264	25124
A03	19260000	4000001	0.650028	25333
A03	19270000	4000001	0.65006	25415
A03	19280000	4000001	0.649776	25461
A03	19290000	4000001	0.649874	25438
A03	19300000	4000001	0.649819	25455
A03	19310000	4000001	0.649652	25426
A03	19320000	4000001	0.649569	25459
A03	19330000	4000001	0.649508	25396
A03	19340000	4000001	0.649319	25492
A03	19350000	4000001	0.648779	25561
A03	19360000	4000001	0.648902	25558
A03	19370000	4000001	0.648473	25688
A03	19380000	4000001	0.649099	25846
A03	19390000	4000001	0.649226	25913
A03	19400000	4000001	0.649284	25777
A03	19410000	4000001	0.649259	25845
A03	19420000	4000001	0.649343	25954
A03	19430000	4000001	0.649407	26004
A03	19440000	4000001	0.649363	25978
A03	19450000	4000001	0.648855	25821
A03	19460000	4000001	0.649113	25854
A03	19470000	4000001	0.649093	25898
A03	19480000	4000001	0.649104	25966
A03	19490000	4000001	0.649068	26117
A03	19500000	4000001	0.649163	26205
A03	19510000	4000001	0.649179	26208
A03	19520000	4000001	0.649158	26206
A03	19530000	4000001	0.649137	26213
A03	19540000	4000001	0.649139	26214
A03	19550000	4000001	0.649133	26227
A03	19560000	4000001	0.648711	26324
A03	19570000	4000001	0.648229	26470
A03	19580000	4000001	0.648317	26534
A03	19590000	4000001	0.648209	26640
A03	19600000	4000001	0.647915	26812
A03	19610000	4000001	0.648005	27050
A03	19620000	4000001	0.648042	27002
A03	19630000	4000001	0.647961	26974
A03	19640000	4000001	0.647556	26900
A03	19650000	4000001	0.647516	26838
A03	19660000	4000001	0.646962	26756
A03	19670000	4000001	0.646886	26654
A03	19680000	4000001	0.64687	26653
A03	19690000	4000001	0.646884	26603
A03	19700000	4000001	0.64715	26526
A03	19710000	4000001	0.647322	26473
A03	19720000	4000001	0.647398	26582
A03	19730000	4000001	0.647423	26620
A03	19740000	4000001	0.647526	26640
A03	19750000	4000001	0.64763	26695
A03	19760000	4000001	0.647453	26802
A03	19770000	4000001	0.647509	26756
A03	19780000	4000001	0.647851	26723
A03	19790000	4000001	0.648826	26601
A03	19800000	4000001	0.6488	26598
A03	19810000	4000001	0.64881	26584
A03	19820000	4000001	0.649046	26524
A03	19830000	4000001	0.64957	26376
A03	19840000	4000001	0.649885	26378
A03	19850000	4000001	0.649923	26455
A03	19860000	4000001	0.649806	26440
A03	19870000	4000001	0.649815	26436
A03	19880000	4000001	0.649789	26320
A03	19890000	4000001	0.649742	26303
A03	19900000	4000001	0.649576	26388
A03	19910000	4000001	0.650022	26322
A03	19920000	4000001	0.650431	26211
A03	19930000	4000001	0.650213	26173
A03	19940000	4000001	0.650226	26208
A03	19950000	4000001	0.650358	26286
A03	19960000	4000001	0.650891	26283
A03	19970000	4000001	0.650786	26204
A03	19980000	4000001	0.650734	26151
A03	19990000	4000001	0.650862	26169
A03	20000000	4000001	0.651038	26211
A03	20010000	4000001	0.651051	26195
A03	20020000	4000001	0.650986	26181
A03	20030000	4000001	0.650514	26211
A03	20040000	4000001	0.649706	26028
A03	20050000	4000001	0.649358	25831
A03	20060000	4000001	0.649416	25811
A03	20070000	4000001	0.649428	25802
A03	20080000	4000001	0.649366	25772
A03	20090000	4000001	0.649115	25644
A03	20100000	4000001	0.648978	25580
A03	20110000	4000001	0.648978	25571
A03	20120000	4000001	0.648982	25569
A03	20130000	4000001	0.649209	25440
A03	20140000	4000001	0.649085	25353
A03	20150000	4000001	0.648559	25481
A03	20160000	4000001	0.648659	25439
A03	20170000	4000001	0.648656	25442
A03	20180000	4000001	0.648641	25432
A03	20190000	4000001	0.648711	25382
A03	20200000	4000001	0.648642	25186
A03	20210000	4000001	0.648501	25149
A03	20220000	4000001	0.648119	25210
A03	20230000	4000001	0.648678	25317
A03	20240000	4000001	0.648835	25318
A03	20250000	4000001	0.648578	25405
A03	20260000	4000001	0.648784	25455
A03	20270000	4000001	0.648261	25572
A03	20280000	4000001	0.648223	25569
A03	20290000	4000001	0.647603	25692
A03	20300000	4000001	0.647597	25693
A03	20310000	4000001	0.647597	25693
A03	20320000	4000001	0.647984	25672
A03	20330000	4000001	0.64799	25669
A03	20340000	4000001	0.64799	25669
A03	20350000	4000001	0.647986	25667
A03	20360000	4000001	0.648047	25742
A03	20370000	4000001	0.64786	25795
A03	20380000	4000001	0.648004	25803
A03	20390000	4000001	0.64797	25815
A03	20400000	4000001	0.6476	25979
A03	20410000	4000001	0.647394	26045
A03	20420000	4000001	0.647377	25962
A03	20430000	4000001	0.647376	25965
A03	20440000	4000001	0.647366	25968
A03	20450000	4000001	0.647447	25948
A03	20460000	4000001	0.647499	25945
A03	20470000	4000001	0.64753	26032
A03	20480000	4000001	0.64753	26032
A03	20490000	4000001	0.647735	26076
A03	20500000	4000001	0.647679	26031
A03	20510000	4000001	0.647455	26068
A03	20520000	4000001	0.647453	26079
A03	20530000	4000001	0.647274	26000
A03	20540000	4000001	0.647257	25905
A03	20550000	4000001	0.646824	25817
A03	20560000	4000001	0.645869	25568
A03	20570000	4000001	0.645811	25517
A03	20580000	4000001	0.645757	25464
A03	20590000	4000001	0.645694	25423
A03	20600000	4000001	0.645612	25381
A03	20610000	4000001	0.645869	25468
A03	20620000	4000001	0.645759	25445
A03	20630000	4000001	0.645644	25355
A03	20640000	4000001	0.645704	25367
A03	20650000	4000001	0.645696	25390
A03	20660000	4000001	0.644796	25574
A03	20670000	4000001	0.644545	25567
A03	20680000	4000001	0.644681	25597
A03	20690000	4000001	0.644549	25602
A03	20700000	4000001	0.644166	25547
A03	20710000	4000001	0.643777	25604
A03	20720000	4000001	0.643671	25602
A03	20730000	4000001	0.643256	25594
A03	20740000	4000001	0.642906	25463
A03	20750000	4000001	0.642901	25472
A03	20760000	4000001	0.642925	25431
A03	20770000	4000001	0.642701	25324
A03	20780000	4000001	0.642474	25303
A03	20790000	4000001	0.642231	25331
A03	20800000	4000001	0.641945	25256
A03	20810000	4000001	0.641854	25206
A03	20820000	4000001	0.641295	25243
A03	20830000	4000001	0.641234	25221
A03	20840000	4000001	0.641043	25312
A03	20850000	4000001	0.640963	25413
A03	20860000	4000001	0.640968	25528
A03	20870000	4000001	0.640514	25408
A03	20880000	4000001	0.640257	25360
A03	20890000	4000001	0.63972	25304
A03	20900000	4000001	0.638778	25216
A03	20910000	4000001	0.638621	25162
A03	20920000	4000001	0.638618	25227
A03	20930000	4000001	0.638432	25316
A03	20940000	4000001	0.638453	25329
A03	20950000	4000001	0.638537	25386
A03	20960000	4000001	0.638608	25440
A03	20970000	4000001	0.639178	25398
A03	20980000	4000001	0.640166	25602
A03	20990000	4000001	0.640702	25788
A03	21000000	4000001	0.640515	25900
A03	21010000	4000001	0.638922	26074
A03	21020000	4000001	0.638936	26216
A03	21030000	4000001	0.63899	26349
A03	21040000	4000001	0.63912	26190
A03	21050000	4000001	0.639098	26152
A03	21060000	4000001	0.638977	26189
A03	21070000	4000001	0.639215	26287
A03	21080000	4000001	0.639017	26294
A03	21090000	4000001	0.638802	26202
A03	21100000	4000001	0.63854	26079
A03	21110000	4000001	0.638533	26063
A03	21120000	4000001	0.63853	26110
A03	21130000	4000001	0.638704	26204
A03	21140000	4000001	0.639411	26369
A03	21150000	4000001	0.639387	26412
A03	21160000	4000001	0.639402	26437
A03	21170000	4000001	0.639494	26488
A03	21180000	4000001	0.639912	26587
A03	21190000	4000001	0.640015	26557
A03	21200000	4000001	0.64	26559
A03	21210000	4000001	0.639971	26696
A03	21220000	4000001	0.640369	26856
A03	21230000	4000001	0.640222	26828
A03	21240000	4000001	0.640006	26899
A03	21250000	4000001	0.640169	26905
A03	21260000	4000001	0.640196	27060
A03	21270000	4000001	0.640434	27132
A03	21280000	4000001	0.639966	27001
A03	21290000	4000001	0.639975	27106
A03	21300000	4000001	0.64032	27166
A03	21310000	4000001	0.64051	27222
A03	21320000	4000001	0.640581	27261
A03	21330000	4000001	0.641006	27287
A03	21340000	4000001	0.641294	27359
A03	21350000	4000001	0.641887	27440
A03	21360000	4000001	0.641104	27284
A03	21370000	4000001	0.640852	27076
A03	21380000	4000001	0.640545	27053
A03	21390000	4000001	0.640798	27087
A03	21400000	4000001	0.640806	27064
A03	21410000	4000001	0.640693	27085
A03	21420000	4000001	0.640447	27204
A03	21430000	4000001	0.64049	27131
A03	21440000	4000001	0.640915	27024
A03	21450000	4000001	0.641038	26957
A03	21460000	4000001	0.641226	26980
A03	21470000	4000001	0.641361	26981
A03	21480000	4000001	0.641411	26972
A03	21490000	4000001	0.641486	26995
A03	21500000	4000001	0.641561	27001
A03	21510000	4000001	0.641179	26923
A03	21520000	4000001	0.641649	27116
A03	21530000	4000001	0.641587	27048
A03	21540000	4000001	0.641636	27078
A03	21550000	4000001	0.641639	27080
A03	21560000	4000001	0.642235	27228
A03	21570000	4000001	0.642406	27319
A03	21580000	4000001	0.642767	27434
A03	21590000	4000001	0.642852	27370
A03	21600000	4000001	0.642872	27385
A03	21610000	4000001	0.642829	27375
A03	21620000	4000001	0.64261	27461
A03	21630000	4000001	0.642659	27387
A03	21640000	4000001	0.642523	27407
A03	21650000	4000001	0.642668	27402
A03	21660000	4000001	0.642295	27302
A03	21670000	4000001	0.642224	27290
A03	21680000	4000001	0.642126	27246
A03	21690000	4000001	0.641969	27098
A03	21700000	4000001	0.642054	27106
A03	21710000	4000001	0.642068	27068
A03	21720000	4000001	0.642272	27206
A03	21730000	4000001	0.642705	27387
A03	21740000	4000001	0.642572	27514
A03	21750000	4000001	0.642375	27607
A03	21760000	4000001	0.642481	27676
A03	21770000	4000001	0.642602	27783
A03	21780000	4000001	0.642621	27867
A03	21790000	4000001	0.642577	27866
A03	21800000	4000001	0.642689	27827
A03	21810000	4000001	0.642695	27845
A03	21820000	4000001	0.642534	27869
A03	21830000	4000001	0.642677	27837
A03	21840000	4000001	0.643068	27822
A03	21850000	4000001	0.64302	27785
A03	21860000	4000001	0.64304	27727
A03	21870000	4000001	0.643013	27672
A03	21880000	4000001	0.642996	27578
A03	21890000	4000001	0.64305	27571
A03	21900000	4000001	0.642909	27457
A03	21910000	4000001	0.642479	27402
A03	21920000	4000001	0.642469	27370
A03	21930000	4000001	0.641918	27362
A03	21940000	4000001	0.641513	27416
A03	21950000	4000001	0.641447	27459
A03	21960000	4000001	0.641382	27468
A03	21970000	4000001	0.641233	27474
A03	21980000	4000001	0.641323	27638
A03	21990000	4000001	0.642103	27774
A03	22000000	4000001	0.641561	27976
A03	22010000	4000001	0.641544	28106
A03	22020000	4000001	0.641511	28113
A03	22030000	4000001	0.641042	28169
A03	22040000	4000001	0.640974	28160
A03	22050000	4000001	0.640814	28203
A03	22060000	4000001	0.640196	28236
A03	22070000	4000001	0.639578	28341
A03	22080000	4000001	0.639314	28289
A03	22090000	4000001	0.638888	28078
A03	22100000	4000001	0.638951	28014
A03	22110000	4000001	0.639236	27898
A03	22120000	4000001	0.639718	27680
A03	22130000	4000001	0.639887	27693
A03	22140000	4000001	0.640161	27609
A03	22150000	4000001	0.640574	27457
A03	22160000	4000001	0.640791	27405
A03	22170000	4000001	0.641032	27465
A03	22180000	4000001	0.641537	27295
A03	22190000	4000001	0.641938	27132
A03	22200000	4000001	0.641933	27104
A03	22210000	4000001	0.641967	27089
A03	22220000	4000001	0.64197	27088
A03	22230000	4000001	0.642135	27053
A03	22240000	4000001	0.642182	27038
A03	22250000	4000001	0.642247	27023
A03	22260000	4000001	0.642295	26996
A03	22270000	4000001	0.642381	26948
A03	22280000	4000001	0.642401	26868
A03	22290000	4000001	0.642447	26841
A03	22300000	4000001	0.642504	26805
A03	22310000	4000001	0.642513	26797
A03	22320000	4000001	0.642516	26849
A03	22330000	4000001	0.642901	27038
A03	22340000	4000001	0.642334	27357
A03	22350000	4000001	0.64233	27367
A03	22360000	4000001	0.642331	27398
A03	22370000	4000001	0.642481	27504
A03	22380000	4000001	0.642493	27519
A03	22390000	4000001	0.642467	27478
A03	22400000	4000001	0.642705	27538
A03	22410000	4000001	0.643099	27640
A03	22420000	4000001	0.643166	27675
A03	22430000	4000001	0.643282	27731
A03	22440000	4000001	0.642825	27853
A03	22450000	4000001	0.642789	27862
A03	22460000	4000001	0.642746	27959
A03	22470000	4000001	0.642704	27983
A03	22480000	4000001	0.64268	27967
A03	22490000	4000001	0.643285	27807
A03	22500000	4000001	0.642879	27923
A03	22510000	4000001	0.643097	27815
A03	22520000	4000001	0.643081	27801
A03	22530000	4000001	0.643151	27792
A03	22540000	4000001	0.643063	27808
A03	22550000	4000001	0.643072	27769
A03	22560000	4000001	0.643261	27704
A03	22570000	4000001	0.643267	27704
A03	22580000	4000001	0.643263	27703
A03	22590000	4000001	0.643203	27773
A03	22600000	4000001	0.642983	27878
A03	22610000	4000001	0.642782	27908
A03	22620000	4000001	0.642529	27914
A03	22630000	4000001	0.642483	27945
A03	22640000	4000001	0.642345	28018
A03	22650000	4000001	0.642349	28027
A03	22660000	4000001	0.642275	27966
A03	22670000	4000001	0.642263	27915
A03	22680000	4000001	0.642224	27836
A03	22690000	4000001	0.641209	28033
A03	22700000	4000001	0.641168	28118
A03	22710000	4000001	0.640637	28338
A03	22720000	4000001	0.640608	28261
A03	22730000	4000001	0.639587	28387
A03	22740000	4000001	0.639884	28519
A03	22750000	4000001	0.639752	28613
A03	22760000	4000001	0.639706	28622
A03	22770000	4000001	0.639779	28560
A03	22780000	4000001	0.639719	28597
A03	22790000	4000001	0.64006	28499
A03	22800000	4000001	0.640155	28472
A03	22810000	4000001	0.640261	28465
A03	22820000	4000001	0.640224	28324
A03	22830000	4000001	0.640464	28248
A03	22840000	4000001	0.641094	28137
A03	22850000	4000001	0.641325	28109
A03	22860000	4000001	0.641755	27982
A03	22870000	4000001	0.641771	27974
A03	22880000	4000001	0.642193	27776
A03	22890000	4000001	0.642591	27706
A03	22900000	4000001	0.642629	27659
A03	22910000	4000001	0.642763	27542
A03	22920000	4000001	0.643004	27389
A03	22930000	4000001	0.642551	27310
A03	22940000	4000001	0.642	27350
A03	22950000	4000001	0.641115	27356
A03	22960000	4000001	0.640616	27538
A03	22970000	4000001	0.640471	27539
A03	22980000	4000001	0.640363	27483
A03	22990000	4000001	0.640401	27581
A03	23000000	4000001	0.640633	27602
A03	23010000	4000001	0.640581	27484
A03	23020000	4000001	0.640318	27333
A03	23030000	4000001	0.640283	27285
A03	23040000	4000001	0.640557	27153
A03	23050000	4000001	0.640526	27190
A03	23060000	4000001	0.640292	27046
A03	23070000	4000001	0.640274	27032
A03	23080000	4000001	0.640215	26996
A03	23090000	4000001	0.639926	26915
A03	23100000	4000001	0.640819	26774
A03	23110000	4000001	0.641546	26650
A03	23120000	4000001	0.641069	26580
A03	23130000	4000001	0.641369	26506
A03	23140000	4000001	0.641286	26492
A03	23150000	4000001	0.64122	26438
A03	23160000	4000001	0.641123	26358
A03	23170000	4000001	0.640664	26122
A03	23180000	4000001	0.640589	25961
A03	23190000	4000001	0.640458	25914
A03	23200000	4000001	0.640595	25920
A03	23210000	4000001	0.640589	25923
A03	23220000	4000001	0.640762	25972
A03	23230000	4000001	0.640724	25990
A03	23240000	4000001	0.640603	26028
A03	23250000	4000001	0.640605	25940
A03	23260000	4000001	0.640806	25793
A03	23270000	4000001	0.640417	25695
A03	23280000	4000001	0.640567	25610
A03	23290000	4000001	0.64011	25730
A03	23300000	4000001	0.640141	25695
A03	23310000	4000001	0.640187	25656
A03	23320000	4000001	0.640229	25621
A03	23330000	4000001	0.640154	25594
A03	23340000	4000001	0.640336	25474
A03	23350000	4000001	0.640927	25457
A03	23360000	4000001	0.641023	25402
A03	23370000	4000001	0.641211	25427
A03	23380000	4000001	0.640035	25443
A03	23390000	4000001	0.639412	25351
A03	23400000	4000001	0.638934	25451
A03	23410000	4000001	0.638485	25430
A03	23420000	4000001	0.637788	25393
A03	23430000	4000001	0.637167	25476
A03	23440000	4000001	0.636274	25603
A03	23450000	4000001	0.635746	25709
A03	23460000	4000001	0.635199	25733
A03	23470000	4000001	0.634712	25721
A03	23480000	4000001	0.634592	25665
A03	23490000	4000001	0.634603	25497
A03	23500000	4000001	0.634344	25429
A03	23510000	4000001	0.634245	25463
A03	23520000	4000001	0.634223	25471
A03	23530000	4000001	0.633691	25524
A03	23540000	4000001	0.63349	25543
A03	23550000	4000001	0.633316	25601
A03	23560000	4000001	0.633686	25505
A03	23570000	4000001	0.634108	25358
A03	23580000	4000001	0.633981	25295
A03	23590000	4000001	0.634037	25188
A03	23600000	4000001	0.634241	25014
A03	23610000	4000001	0.634011	24776
A03	23620000	4000001	0.633957	24713
A03	23630000	4000001	0.634038	24654
A03	23640000	4000001	0.633924	24543
A03	23650000	4000001	0.633917	24517
A03	23660000	4000001	0.633982	24420
A03	23670000	4000001	0.633905	24394
A03	23680000	4000001	0.633907	24384
A03	23690000	4000001	0.63387	24366
A03	23700000	4000001	0.633606	24399
A03	23710000	4000001	0.633493	24437
A03	23720000	4000001	0.633257	24393
A03	23730000	4000001	0.633203	24358
A03	23740000	4000001	0.63257	24448
A03	23750000	4000001	0.631849	24492
A03	23760000	4000001	0.631828	24446
A03	23770000	4000001	0.631906	24390
A03	23780000	4000001	0.631903	24341
A03	23790000	4000001	0.631906	24251
A03	23800000	4000001	0.631835	24217
A03	23810000	4000001	0.631742	24241
A03	23820000	4000001	0.631697	24275
A03	23830000	4000001	0.631696	24265
A03	23840000	4000001	0.631548	24192
A03	23850000	4000001	0.63147	24097
A03	23860000	4000001	0.631461	24099
A03	23870000	4000001	0.631474	24109
A03	23880000	4000001	0.63147	24115
A03	23890000	4000001	0.631377	24174
A03	23900000	4000001	0.631397	24140
A03	23910000	4000001	0.630968	24149
A03	23920000	4000001	0.630284	24258
A03	23930000	4000001	0.630181	24270
A03	23940000	4000001	0.630091	24259
A03	23950000	4000001	0.629605	24218
A03	23960000	4000001	0.628582	24259
A03	23970000	4000001	0.627521	24490
A03	23980000	4000001	0.627144	24629
A03	23990000	4000001	0.626493	24713
A03	24000000	4000001	0.625854	24739
A03	24010000	4000001	0.625052	24873
A03	24020000	4000001	0.623747	25055
A03	24030000	4000001	0.623861	24941
A03	24040000	4000001	0.623785	24949
A03	24050000	4000001	0.623747	24929
A03	24060000	4000001	0.623761	24958
A03	24070000	4000001	0.623722	24996
A03	24080000	4000001	0.623628	24972
A03	24090000	4000001	0.623599	24958
A03	24100000	4000001	0.623596	24955
A03	24110000	4000001	0.623583	24952
A03	24120000	4000001	0.62359	24954
A03	24130000	4000001	0.623221	24982
A03	24140000	4000001	0.622977	24985
A03	24150000	4000001	0.623177	24859
A03	24160000	4000001	0.623092	24874
A03	24170000	4000001	0.623089	24888
A03	24180000	4000001	0.623028	24917
A03	24190000	4000001	0.622998	24926
A03	24200000	4000001	0.623012	24925
A03	24210000	4000001	0.623004	24898
A03	24220000	4000001	0.623091	24731
A03	24230000	4000001	0.622183	24551
A03	24240000	4000001	0.621938	24472
A03	24250000	4000001	0.622381	24421
A03	24260000	4000001	0.622276	24344
A03	24270000	4000001	0.622615	24312
A03	24280000	4000001	0.6222	24427
A03	24290000	4000001	0.622492	24414
A03	24300000	4000001	0.622492	24475
A03	24310000	4000001	0.622278	24539
A03	24320000	4000001	0.622002	24652
A03	24330000	4000001	0.621999	24680
A03	24340000	4000001	0.621548	24779
A03	24350000	4000001	0.62133	24825
A03	24360000	4000001	0.621124	24801
A03	24370000	4000001	0.621233	24767
A03	24380000	4000001	0.620275	24863
A03	24390000	4000001	0.620047	24872
A03	24400000	4000001	0.619211	24791
A03	24410000	4000001	0.619071	24764
A03	24420000	4000001	0.618753	24775
A03	24430000	4000001	0.618132	24836
A03	24440000	4000001	0.61805	24856
A03	24450000	4000001	0.617839	24932
A03	24460000	4000001	0.617357	25011
A03	24470000	4000001	0.616517	25072
A03	24480000	4000001	0.616569	25091
A03	24490000	4000001	0.61577	25196
A03	24500000	4000001	0.615807	25287
A03	24510000	4000001	0.615981	25333
A03	24520000	4000001	0.615771	25445
A03	24530000	4000001	0.615609	25434
A03	24540000	4000001	0.615509	25466
A03	24550000	4000001	0.615502	25468
A03	24560000	4000001	0.615486	25470
A03	24570000	4000001	0.615434	25503
A03	24580000	4000001	0.615285	25542
A03	24590000	4000001	0.615211	25573
A03	24600000	4000001	0.615083	25608
A03	24610000	4000001	0.614423	25571
A03	24620000	4000001	0.614386	25566
A03	24630000	4000001	0.614348	25528
A03	24640000	4000001	0.614266	25486
A03	24650000	4000001	0.614294	25491
A03	24660000	4000001	0.615079	25369
A03	24670000	4000001	0.615129	25355
A03	24680000	4000001	0.614919	25371
A03	24690000	4000001	0.61487	25333
A03	24700000	4000001	0.614879	25304
A03	24710000	4000001	0.614959	25205
A03	24720000	4000001	0.614707	25179
A03	24730000	4000001	0.6147	25219
A03	24740000	4000001	0.614694	25214
A03	24750000	4000001	0.614455	25147
A03	24760000	4000001	0.614369	25120
A03	24770000	4000001	0.61426	25069
A03	24780000	4000001	0.61428	25020
A03	24790000	4000001	0.614148	24910
A03	24800000	4000001	0.613917	24934
A03	24810000	4000001	0.613395	25072
A03	24820000	4000001	0.613782	25090
A03	24830000	4000001	0.613801	25282
A03	24840000	4000001	0.613924	25245
A03	24850000	4000001	0.613831	25316
A03	24860000	4000001	0.614071	25300
A03	24870000	4000001	0.614232	25327
A03	24880000	4000001	0.614211	25337
A03	24890000	4000001	0.614322	25381
A03	24900000	4000001	0.615179	25387
A03	24910000	4000001	0.615151	25347
A03	24920000	4000001	0.614941	25274
A03	24930000	4000001	0.614888	25185
A03	24940000	4000001	0.614346	25313
A03	24950000	4000001	0.613369	25392
A03	24960000	4000001	0.612906	25268
A03	24970000	4000001	0.612354	25228
A03	24980000	4000001	0.610821	25019
A03	24990000	4000001	0.610032	24884
A03	25000000	4000001	0.609819	24706
A03	25010000	4000001	0.611273	24525
A03	25020000	4000001	0.611098	24381
A03	25030000	4000001	0.610653	24317
A03	25040000	4000001	0.610636	24399
A03	25050000	4000001	0.610665	24402
A03	25060000	4000001	0.610784	24426
A03	25070000	4000001	0.610549	24303
A03	25080000	4000001	0.610248	24221
A03	25090000	4000001	0.610243	24368
A03	25100000	4000001	0.610219	24408
A03	25110000	4000001	0.610523	24479
A03	25120000	4000001	0.610652	24477
A03	25130000	4000001	0.610503	24421
A03	25140000	4000001	0.60959	24269
A03	25150000	4000001	0.609563	24226
A03	25160000	4000001	0.609516	24201
A03	25170000	4000001	0.609358	24151
A03	25180000	4000001	0.608717	24028
A03	25190000	4000001	0.60866	23926
A03	25200000	4000001	0.608668	23911
A03	25210000	4000001	0.608515	23770
A03	25220000	4000001	0.607847	23659
A03	25230000	4000001	0.607667	23654
A03	25240000	4000001	0.60701	23705
A03	25250000	4000001	0.606416	23625
A03	25260000	4000001	0.605904	23507
A03	25270000	4000001	0.604835	23354
A03	25280000	4000001	0.604039	23373
A03	25290000	4000001	0.60373	23364
A03	25300000	4000001	0.603272	23346
A03	25310000	4000001	0.602712	23283
A03	25320000	4000001	0.602312	23193
A03	25330000	4000001	0.601388	23067
A03	25340000	4000001	0.600882	23056
A03	25350000	4000001	0.6003	23024
A03	25360000	4000001	0.600076	23047
A03	25370000	4000001	0.599612	23231
A03	25380000	4000001	0.598952	23228
A03	25390000	4000001	0.59842	23161
A03	25400000	4000001	0.598266	23105
A03	25410000	4000001	0.598361	23000
A03	25420000	4000001	0.598415	22877
A03	25430000	4000001	0.598119	22812
A03	25440000	4000001	0.598003	22770
A03	25450000	4000001	0.597895	22750
A03	25460000	4000001	0.59756	22696
A03	25470000	4000001	0.597471	22666
A03	25480000	4000001	0.597321	22654
A03	25490000	4000001	0.596517	22724
A03	25500000	4000001	0.595874	22781
A03	25510000	4000001	0.595176	22803
A03	25520000	4000001	0.593422	22817
A03	25530000	4000001	0.592412	22773
A03	25540000	4000001	0.592057	22709
A03	25550000	4000001	0.591815	22734
A03	25560000	4000001	0.590699	22728
A03	25570000	4000001	0.590263	22647
A03	25580000	4000001	0.589615	22531
A03	25590000	4000001	0.589644	22550
A03	25600000	4000001	0.589318	22612
A03	25610000	4000001	0.58877	22698
A03	25620000	4000001	0.588334	22517
A03	25630000	4000001	0.587894	22415
A03	25640000	4000001	0.587559	22350
A03	25650000	4000001	0.587267	22353
A03	25660000	4000001	0.586093	22521
A03	25670000	4000001	0.5854	22711
A03	25680000	4000001	0.585171	22792
A03	25690000	4000001	0.585237	22865
A03	25700000	4000001	0.585117	22845
A03	25710000	4000001	0.584886	22918
A03	25720000	4000001	0.584243	22798
A03	25730000	4000001	0.583236	22614
A03	25740000	4000001	0.583058	22486
A03	25750000	4000001	0.583104	22424
A03	25760000	4000001	0.582244	22501
A03	25770000	4000001	0.581638	22473
A03	25780000	4000001	0.581287	22405
A03	25790000	4000001	0.580621	22562
A03	25800000	4000001	0.580484	22584
A03	25810000	4000001	0.580417	22572
A03	25820000	4000001	0.579823	22517
A03	25830000	4000001	0.579583	22487
A03	25840000	4000001	0.579154	22468
A03	28010000	4000001	0.579156	22200
A03	28020000	4000001	0.580741	22182
A03	28030000	4000001	0.580588	22344
A03	28040000	4000001	0.580316	22361
A03	28050000	4000001	0.580302	22372
A03	28060000	4000001	0.580199	22356
A03	28070000	4000001	0.580121	22354
A03	28080000	4000001	0.580113	22446
A03	28090000	4000001	0.579907	22511
A03	28100000	4000001	0.579785	22574
A03	28110000	4000001	0.579697	22609
A03	28120000	4000001	0.579596	22658
A03	28130000	4000001	0.579736	22636
A03	28140000	4000001	0.5798	22551
A03	28150000	4000001	0.579838	22507
A03	28160000	4000001	0.579909	22500
A03	28170000	4000001	0.579856	22520
A03	28180000	4000001	0.579758	22533
A03	28190000	4000001	0.579707	22539
A03	28200000	4000001	0.579645	22593
A03	33760000	4000001	0.579652	7811
A03	33770000	4000001	0.580072	7788
A03	33780000	4000001	0.580078	7792
A03	33790000	4000001	0.58003	7782
A03	33800000	4000001	0.579663	7742
A03	33810000	4000001	0.57951	7622
A03	33820000	4000001	0.579259	7487
A03	33880000	4000001	0.578994	7200
A03	33890000	4000001	0.579072	7172
A03	33900000	4000001	0.57915	7145
A03	33920000	4000001	0.579041	7074
A03	33950000	4000001	0.579821	6766
A03	33960000	4000001	0.580172	6690
A03	33970000	4000001	0.583188	6454
A03	33980000	4000001	0.587158	6211
A03	33990000	4000001	0.589749	6025
A03	34000000	4000001	0.58994	6005
A03	34010000	4000001	0.590956	5965
A03	34020000	4000001	0.591769	5918
A03	34030000	4000001	0.591856	5882
A03	34040000	4000001	0.591961	5868
A03	34050000	4000001	0.592118	5839
A03	34060000	4000001	0.59208	5831
A03	34070000	4000001	0.592053	5818
A03	34080000	4000001	0.592132	5799
A03	34090000	4000001	0.591956	5793
A03	34100000	4000001	0.592061	5773
A03	34110000	4000001	0.59216	5764
A03	34120000	4000001	0.592315	5757
A03	34130000	4000001	0.592516	5729
A03	34140000	4000001	0.592587	5714
A03	34150000	4000001	0.592629	5689
A03	34160000	4000001	0.59252	5636
A03	34170000	4000001	0.592472	5620
A03	34180000	4000001	0.593736	5641
A03	34190000	4000001	0.593706	5625
A03	34200000	4000001	0.593594	5603
A03	34210000	4000001	0.593191	5534
A03	34220000	4000001	0.590794	5493
A03	34230000	4000001	0.589677	5372
A03	34240000	4000001	0.588067	5289
A03	34250000	4000001	0.589828	5185
A03	34260000	4000001	0.591177	5104
A03	34270000	4000001	0.591699	5072
A03	34280000	4000001	0.592112	5005
A03	34290000	4000001	0.592634	4968
A03	34300000	4000001	0.592719	4933
A03	34310000	4000001	0.592576	4898
A03	34320000	4000001	0.592275	4885
A03	34330000	4000001	0.59065	4810
A03	34340000	4000001	0.589696	4727
A03	34350000	4000001	0.589934	4720
A03	34360000	4000001	0.589985	4711
A03	34370000	4000001	0.590123	4701
A03	34380000	4000001	0.590217	4695
A03	34390000	4000001	0.590287	4688
A03	34400000	4000001	0.590162	4686
A03	34410000	4000001	0.590107	4682
A03	34420000	4000001	0.590154	4680
A03	34430000	4000001	0.590405	4677
A03	34440000	4000001	0.590383	4670
A03	34450000	4000001	0.59033	4667
A03	34460000	4000001	0.590324	4664
A03	34470000	4000001	0.591075	4540
A03	34480000	4000001	0.590812	4454
A03	34490000	4000001	0.589025	4236
A03	34500000	4000001	0.586419	4077
A03	34510000	4000001	0.585877	3969
A03	34520000	4000001	0.585904	3859
A03	34530000	4000001	0.586134	3772
A03	34540000	4000001	0.586097	3670
A03	34550000	4000001	0.58631	3522
A03	34560000	4000001	0.585085	3382
A03	34570000	4000001	0.584444	3315
A03	34580000	4000001	0.586225	3158
A03	34590000	4000001	0.586231	3016
A03	34600000	4000001	0.585876	2956
A03	34610000	4000001	0.586714	2834
A03	34620000	4000001	0.588066	2665
A03	34630000	4000001	0.587378	2560
A03	34640000	4000001	0.58672	2478
A03	34650000	4000001	0.58608	2337
A03	34660000	4000001	0.58395	2145
A03	34670000	4000001	0.5836	2061
A03	34680000	4000001	0.584542	1993
A03	34690000	4000001	0.583817	1901
A03	34700000	4000001	0.582049	1820
A03	34710000	4000001	0.581909	1735
A03	34720000	4000001	0.580912	1699
A03	34730000	4000001	0.581519	1610
A03	34740000	4000001	0.582416	1574
A03	34750000	4000001	0.582431	1528
A03	34760000	4000001	0.582583	1462
A03	34770000	4000001	0.583127	1402
A03	34780000	4000001	0.583127	1402
A03	34790000	4000001	0.582962	1403
A03	34810000	4000001	0.57944	1277
A03	34900000	4000001	0.579304	1117
A09	36890000	4000001	0.579064	27383
A09	36900000	4000001	0.579351	27358
A09	36910000	4000001	0.579982	27259
A09	36920000	4000001	0.580571	27194
A09	36930000	4000001	0.581628	27150
A09	36940000	4000001	0.582033	27258
A09	36950000	4000001	0.58276	27234
A09	36960000	4000001	0.583231	27190
A09	36970000	4000001	0.583424	27181
A09	36980000	4000001	0.583448	27186
A09	36990000	4000001	0.583448	27185
A09	37000000	4000001	0.583159	27234
A09	37010000	4000001	0.583255	27374
A09	37020000	4000001	0.583736	27389
A09	37030000	4000001	0.584187	27477
A09	37040000	4000001	0.584497	27532
A09	37050000	4000001	0.584941	27668
A09	37060000	4000001	0.586204	27524
A09	37070000	4000001	0.586669	27425
A09	37080000	4000001	0.58694	27472
A09	37090000	4000001	0.587323	27558
A09	37100000	4000001	0.587495	27523
A09	37110000	4000001	0.588388	27460
A09	37120000	4000001	0.589258	27478
A09	37130000	4000001	0.590054	27477
A09	37140000	4000001	0.590565	27429
A09	37150000	4000001	0.590574	27428
A09	37160000	4000001	0.590575	27426
A09	37170000	4000001	0.590578	27425
A09	37180000	4000001	0.5906	27423
A09	37190000	4000001	0.590701	27445
A09	37200000	4000001	0.590934	27450
A09	37210000	4000001	0.591288	27503
A09	37220000	4000001	0.592079	27398
A09	37230000	4000001	0.592092	27455
A09	37240000	4000001	0.592563	27498
A09	37250000	4000001	0.593075	27492
A09	37260000	4000001	0.593214	27644
A09	37270000	4000001	0.593904	27676
A09	37280000	4000001	0.594531	27770
A09	37290000	4000001	0.594673	27790
A09	37300000	4000001	0.59542	27705
A09	37310000	4000001	0.59611	27728
A09	37320000	4000001	0.596516	27851
A09	37330000	4000001	0.596991	27943
A09	37340000	4000001	0.596992	27983
A09	37350000	4000001	0.596984	27983
A09	37360000	4000001	0.596844	27898
A09	37370000	4000001	0.597816	27738
A09	37380000	4000001	0.598197	27663
A09	37390000	4000001	0.598412	27855
A09	37400000	4000001	0.5982	27962
A09	37410000	4000001	0.598693	28013
A09	37420000	4000001	0.599622	27977
A09	37430000	4000001	0.599634	27979
A09	37440000	4000001	0.599843	28034
A09	37450000	4000001	0.599858	28097
A09	37460000	4000001	0.600035	28134
A09	37470000	4000001	0.600033	28108
A09	37480000	4000001	0.600178	28083
A09	37490000	4000001	0.60075	27953
A09	37500000	4000001	0.601179	27911
A09	37510000	4000001	0.601678	28092
A09	37520000	4000001	0.601845	28141
A09	37530000	4000001	0.602369	28170
A09	37540000	4000001	0.60247	28091
A09	37550000	4000001	0.602503	28019
A09	37560000	4000001	0.602932	27941
A09	37570000	4000001	0.603553	27924
A09	37580000	4000001	0.604736	28017
A09	37590000	4000001	0.604934	28043
A09	37600000	4000001	0.606682	28056
A09	37610000	4000001	0.606838	28081
A09	37620000	4000001	0.607098	28228
A09	37630000	4000001	0.607369	28404
A09	37640000	4000001	0.608068	28400
A09	37650000	4000001	0.608293	28428
A09	37660000	4000001	0.608854	28428
A09	37670000	4000001	0.608862	28485
A09	37680000	4000001	0.609029	28535
A09	37690000	4000001	0.609455	28690
A09	37700000	4000001	0.609101	28872
A09	37710000	4000001	0.609587	28774
A09	37720000	4000001	0.609198	28853
A09	37730000	4000001	0.609256	28992
A09	37740000	4000001	0.609607	29065
A09	37750000	4000001	0.609895	28964
A09	37760000	4000001	0.610278	28973
A09	37770000	4000001	0.610742	29042
A09	37780000	4000001	0.610619	29121
A09	37790000	4000001	0.610769	29022
A09	37800000	4000001	0.610828	28904
A09	37810000	4000001	0.611221	28878
A09	37820000	4000001	0.611377	28874
A09	37830000	4000001	0.611629	28937
A09	37840000	4000001	0.611768	28970
A09	37850000	4000001	0.611768	28934
A09	37860000	4000001	0.611885	28955
A09	37870000	4000001	0.611899	28954
A09	37880000	4000001	0.611861	28933
A09	37890000	4000001	0.611989	28969
A09	37900000	4000001	0.611858	29072
A09	37910000	4000001	0.612273	29200
A09	37920000	4000001	0.61264	29290
A09	37930000	4000001	0.612824	29237
A09	37940000	4000001	0.612818	29244
A09	37950000	4000001	0.613079	29284
A09	37960000	4000001	0.613396	29384
A09	37970000	4000001	0.613539	29457
A09	37980000	4000001	0.613602	29443
A09	37990000	4000001	0.613574	29420
A09	38000000	4000001	0.613744	29479
A09	38010000	4000001	0.613897	29582
A09	38020000	4000001	0.614084	29585
A09	38030000	4000001	0.614089	29552
A09	38040000	4000001	0.614237	29588
A09	38050000	4000001	0.614496	29602
A09	38060000	4000001	0.614937	29644
A09	38070000	4000001	0.615535	29673
A09	38080000	4000001	0.616023	29840
A09	38090000	4000001	0.615787	29885
A09	38100000	4000001	0.615803	29905
A09	38110000	4000001	0.616045	29838
A09	38120000	4000001	0.616346	29774
A09	38130000	4000001	0.616591	29720
A09	38140000	4000001	0.616937	29666
A09	38150000	4000001	0.617534	29739
A09	38160000	4000001	0.618932	29715
A09	38170000	4000001	0.619226	29571
A09	38180000	4000001	0.619934	29644
A09	38190000	4000001	0.620049	29475
A09	38200000	4000001	0.620244	29477
A09	38210000	4000001	0.620636	29478
A09	38220000	4000001	0.621104	29592
A09	38230000	4000001	0.620927	29633
A09	38240000	4000001	0.621473	29759
A09	38250000	4000001	0.621722	29715
A09	38260000	4000001	0.622322	29806
A09	38270000	4000001	0.622614	29781
A09	38280000	4000001	0.622752	29680
A09	38290000	4000001	0.623109	29732
A09	38300000	4000001	0.623255	29612
A09	38310000	4000001	0.623601	29518
A09	38320000	4000001	0.62369	29387
A09	38330000	4000001	0.624723	29385
A09	38340000	4000001	0.624868	29623
A09	38350000	4000001	0.624824	29669
A09	38360000	4000001	0.625198	29727
A09	38370000	4000001	0.625468	29702
A09	38380000	4000001	0.625499	29716
A09	38390000	4000001	0.625709	29701
A09	38400000	4000001	0.625422	29604
A09	38410000	4000001	0.625623	29657
A09	38420000	4000001	0.625926	29678
A09	38430000	4000001	0.626184	29725
A09	38440000	4000001	0.626061	29816
A09	38450000	4000001	0.626277	30000
A09	38460000	4000001	0.626529	29923
A09	38470000	4000001	0.626545	29855
A09	38480000	4000001	0.62666	29830
A09	38490000	4000001	0.627321	29883
A09	38500000	4000001	0.627492	29853
A09	38510000	4000001	0.627588	29741
A09	38520000	4000001	0.62761	29726
A09	38530000	4000001	0.627616	29669
A09	38540000	4000001	0.627699	29589
A09	38550000	4000001	0.628161	29513
A09	38560000	4000001	0.628363	29526
A09	38570000	4000001	0.629025	29636
A09	38580000	4000001	0.630592	29866
A09	38590000	4000001	0.630685	29885
A09	38600000	4000001	0.630794	29818
A09	38610000	4000001	0.631408	29776
A09	38620000	4000001	0.63205	29687
A09	38630000	4000001	0.633004	29619
A09	38640000	4000001	0.634208	29532
A09	38650000	4000001	0.634615	29449
A09	38660000	4000001	0.634891	29421
A09	38670000	4000001	0.635588	29543
A09	38680000	4000001	0.635514	29532
A09	38690000	4000001	0.63592	29471
A09	38700000	4000001	0.63684	29416
A09	38710000	4000001	0.637261	29404
A09	38720000	4000001	0.637267	29403
A09	38730000	4000001	0.638007	29452
A09	38740000	4000001	0.638408	29541
A09	38750000	4000001	0.638689	29528
A09	38760000	4000001	0.639079	29555
A09	38770000	4000001	0.640456	29779
A09	38780000	4000001	0.641058	29715
A09	38790000	4000001	0.6414	29643
[truncated: 969 more rows]

## Sheet: Table S4
Table S4 Region of 95% confidence interval.
Chromosome ID	Start	End	Size (Mb)
A03	16560000	16590000	0.030001
A03	16610000	24000000	7.39
A10	19360000	19520000	0.160001
A10	19620000	19750000	0.130001
A10	19910000	20250000	0.340001
A09	38420000	45150000	6.73
Total	-	-	14.78

## Sheet: Table S5
Table S5 SNPof 95% confidence interval.
Chr	Pos	actwidth	delta-index	snp-num
A03	16560000	4000001	0.626054	29276
A03	16570000	4000001	0.626079	29289
A03	16580000	4000001	0.626062	29256
A03	16590000	4000001	0.625976	29223
A03	16610000	4000001	0.625723	28904
A03	16620000	4000001	0.626065	28842
A03	16630000	4000001	0.626566	28860
A03	16640000	4000001	0.626608	28881
A03	16650000	4000001	0.626422	28864
A03	16660000	4000001	0.626139	28797
A03	16670000	4000001	0.62622	28780
A03	16680000	4000001	0.626482	28725
A03	16690000	4000001	0.627034	28645
A03	16700000	4000001	0.6277	28640
A03	16710000	4000001	0.62795	28685
A03	16720000	4000001	0.628286	28682
A03	16730000	4000001	0.628873	28546
A03	16740000	4000001	0.62904	28446
A03	16750000	4000001	0.629218	28412
A03	16760000	4000001	0.62917	28393
A03	16770000	4000001	0.629403	28466
A03	16780000	4000001	0.629587	28543
A03	16790000	4000001	0.629814	28615
A03	16800000	4000001	0.630162	28489
A03	16810000	4000001	0.630144	28329
A03	16820000	4000001	0.630279	28237
A03	16830000	4000001	0.630365	28223
A03	16840000	4000001	0.63037	28211
A03	16850000	4000001	0.630382	28199
A03	16860000	4000001	0.630377	28193
A03	16870000	4000001	0.630826	28329
A03	16880000	4000001	0.631108	28393
A03	16890000	4000001	0.631447	28515
A03	16900000	4000001	0.631468	28683
A03	16910000	4000001	0.631606	28767
A03	16920000	4000001	0.631851	28715
A03	16930000	4000001	0.631907	28779
A03	16940000	4000001	0.631878	28764
A03	16950000	4000001	0.632667	28572
A03	16960000	4000001	0.632896	28599
A03	16970000	4000001	0.632326	28560
A03	16980000	4000001	0.632167	28601
A03	16990000	4000001	0.632118	28465
A03	17000000	4000001	0.632273	28508
A03	17010000	4000001	0.632331	28449
A03	17020000	4000001	0.632332	28452
A03	17030000	4000001	0.632312	28456
A03	17040000	4000001	0.632217	28613
A03	17050000	4000001	0.632252	28642
A03	17060000	4000001	0.632379	28635
A03	17070000	4000001	0.63173	28487
A03	17080000	4000001	0.632689	28385
A03	17090000	4000001	0.632962	28355
A03	17100000	4000001	0.633442	28358
A03	17110000	4000001	0.633596	28202
A03	17120000	4000001	0.634159	28038
A03	17130000	4000001	0.63418	27973
A03	17140000	4000001	0.634211	27942
A03	17150000	4000001	0.634212	27943
A03	17160000	4000001	0.634212	27942
A03	17170000	4000001	0.634208	27943
A03	17180000	4000001	0.634235	27966
A03	17190000	4000001	0.6341	28098
A03	17200000	4000001	0.634093	28110
A03	17210000	4000001	0.634089	28112
A03	17220000	4000001	0.634079	28128
A03	17230000	4000001	0.633973	28062
A03	17240000	4000001	0.634504	27955
A03	17250000	4000001	0.634793	27957
A03	17260000	4000001	0.634725	27887
A03	17270000	4000001	0.635488	27883
A03	17280000	4000001	0.636216	28078
A03	17290000	4000001	0.637389	28046
A03	17300000	4000001	0.637581	28039
A03	17310000	4000001	0.637755	28083
A03	17320000	4000001	0.637736	28074
A03	17330000	4000001	0.638522	28034
A03	17340000	4000001	0.638812	27991
A03	17350000	4000001	0.638548	28043
A03	17360000	4000001	0.639261	28099
A03	17370000	4000001	0.639515	28307
A03	17380000	4000001	0.640019	28435
A03	17390000	4000001	0.640022	28451
A03	17400000	4000001	0.639909	28255
A03	17410000	4000001	0.639591	28254
A03	17420000	4000001	0.639604	28092
A03	17430000	4000001	0.639758	28092
A03	17440000	4000001	0.638991	28043
A03	17450000	4000001	0.63874	28068
A03	17460000	4000001	0.638692	28070
A03	17470000	4000001	0.639001	27948
A03	17480000	4000001	0.639192	27848
A03	17490000	4000001	0.639305	27719
A03	17500000	4000001	0.639424	27785
A03	17510000	4000001	0.64	27830
A03	17520000	4000001	0.640231	27726
A03	17530000	4000001	0.640855	27733
A03	17540000	4000001	0.640935	27574
A03	17550000	4000001	0.640945	27565
A03	17560000	4000001	0.640942	27565
A03	17570000	4000001	0.640934	27569
A03	17580000	4000001	0.640939	27568
A03	17590000	4000001	0.640877	27637
A03	17600000	4000001	0.640606	27491
A03	17610000	4000001	0.640077	27285
A03	17620000	4000001	0.639866	27308
A03	17630000	4000001	0.639561	27358
A03	17640000	4000001	0.639442	27263
A03	17650000	4000001	0.63894	27176
A03	17660000	4000001	0.639307	27149
A03	17670000	4000001	0.638958	26961
A03	17680000	4000001	0.638883	26918
A03	17690000	4000001	0.639012	27042
A03	17700000	4000001	0.638989	27053
A03	17710000	4000001	0.639017	27093
A03	17720000	4000001	0.638944	26975
A03	17730000	4000001	0.638352	26741
A03	17740000	4000001	0.638425	26687
A03	17750000	4000001	0.639076	26567
A03	17760000	4000001	0.639029	26462
A03	17770000	4000001	0.639033	26408
A03	17780000	4000001	0.639158	26348
A03	17790000	4000001	0.639403	26279
A03	17800000	4000001	0.639365	26224
A03	17810000	4000001	0.639541	26118
A03	17820000	4000001	0.640127	26165
A03	17830000	4000001	0.640686	26141
A03	17840000	4000001	0.641301	26036
A03	17850000	4000001	0.64194	26018
A03	17860000	4000001	0.642105	26042
A03	17870000	4000001	0.642456	25933
A03	17880000	4000001	0.642612	25891
A03	17890000	4000001	0.64268	25837
A03	17900000	4000001	0.642822	25948
A03	17910000	4000001	0.643573	26057
A03	17920000	4000001	0.644368	26027
A03	17930000	4000001	0.644972	26038
A03	17940000	4000001	0.645267	25936
A03	17950000	4000001	0.64529	25929
A03	17960000	4000001	0.64596	25929
A03	17970000	4000001	0.646466	25937
A03	17980000	4000001	0.646939	25815
A03	17990000	4000001	0.648515	25652
A03	18000000	4000001	0.649467	25505
A03	18010000	4000001	0.649553	25462
A03	18020000	4000001	0.649628	25535
A03	18030000	4000001	0.650109	25569
A03	18040000	4000001	0.650195	25575
A03	18050000	4000001	0.650375	25566
A03	18060000	4000001	0.651009	25641
A03	18070000	4000001	0.651059	25645
A03	18080000	4000001	0.651321	25675
A03	18090000	4000001	0.652404	25718
A03	18100000	4000001	0.653329	25562
A03	18110000	4000001	0.653106	25669
A03	18120000	4000001	0.652521	25915
A03	18130000	4000001	0.65247	25928
A03	18140000	4000001	0.652272	25990
A03	18150000	4000001	0.652053	26010
A03	18160000	4000001	0.65189	25923
A03	18170000	4000001	0.651805	25952
A03	18180000	4000001	0.651225	26108
A03	18190000	4000001	0.650307	26142
A03	18200000	4000001	0.650309	26168
A03	18210000	4000001	0.650313	26123
A03	18220000	4000001	0.650427	26073
A03	18230000	4000001	0.650438	25949
A03	18240000	4000001	0.65028	25801
A03	18250000	4000001	0.650045	25668
A03	18260000	4000001	0.650515	25510
A03	18270000	4000001	0.650381	25536
A03	18280000	4000001	0.650327	25594
A03	18290000	4000001	0.65013	25502
A03	18300000	4000001	0.650089	25518
A03	18310000	4000001	0.650125	25520
A03	18320000	4000001	0.650117	25516
A03	18330000	4000001	0.650364	25440
A03	18340000	4000001	0.650782	25273
A03	18350000	4000001	0.65101	25193
A03	18360000	4000001	0.651342	25103
A03	18370000	4000001	0.652226	24873
A03	18380000	4000001	0.652345	24746
A03	18390000	4000001	0.652351	24783
A03	18400000	4000001	0.652526	24659
A03	18410000	4000001	0.652594	24629
A03	18420000	4000001	0.6526	24631
A03	18430000	4000001	0.652619	24609
A03	18440000	4000001	0.652322	24525
A03	18450000	4000001	0.652322	24528
A03	18460000	4000001	0.652368	24488
A03	18470000	4000001	0.652329	24494
A03	18480000	4000001	0.652345	24508
A03	18490000	4000001	0.651642	24642
A03	18500000	4000001	0.651546	24682
A03	18510000	4000001	0.651236	24794
A03	18520000	4000001	0.651244	24799
A03	18530000	4000001	0.651555	24762
A03	18540000	4000001	0.65157	24742
A03	18550000	4000001	0.651535	24750
A03	18560000	4000001	0.651368	24802
A03	18570000	4000001	0.651439	24762
A03	18580000	4000001	0.65144	24764
A03	18590000	4000001	0.651435	24763
A03	18600000	4000001	0.651435	24762
A03	18610000	4000001	0.651424	24777
A03	18620000	4000001	0.651438	24837
A03	18630000	4000001	0.651438	24837
A03	18640000	4000001	0.651443	24837
A03	18650000	4000001	0.651438	24838
A03	18660000	4000001	0.651469	24844
A03	18670000	4000001	0.651223	24739
A03	18680000	4000001	0.651416	24712
A03	18690000	4000001	0.651902	24541
A03	18700000	4000001	0.652006	24360
A03	18710000	4000001	0.652638	24288
A03	18720000	4000001	0.652331	24265
A03	18730000	4000001	0.652327	24333
A03	18740000	4000001	0.652076	24337
A03	18750000	4000001	0.652722	24206
A03	18760000	4000001	0.653223	24146
A03	18770000	4000001	0.653452	24193
A03	18780000	4000001	0.654621	23951
A03	18790000	4000001	0.654296	23919
A03	18800000	4000001	0.653824	23888
A03	18810000	4000001	0.653756	23935
A03	18820000	4000001	0.653654	23970
A03	18830000	4000001	0.653313	23941
A03	18840000	4000001	0.652583	24027
A03	18850000	4000001	0.652279	24130
A03	18860000	4000001	0.652147	24257
A03	18870000	4000001	0.652139	24232
A03	18880000	4000001	0.651947	24221
A03	18890000	4000001	0.651781	24187
A03	18900000	4000001	0.651717	24167
A03	18910000	4000001	0.651049	23955
A03	18920000	4000001	0.650677	23929
A03	18930000	4000001	0.650545	24024
A03	18940000	4000001	0.650601	23955
A03	18950000	4000001	0.650444	24066
A03	18960000	4000001	0.650589	23941
A03	18970000	4000001	0.650684	23947
A03	18980000	4000001	0.650785	23943
A03	18990000	4000001	0.651293	23806
A03	19000000	4000001	0.651295	23739
A03	19010000	4000001	0.651752	23645
A03	19020000	4000001	0.652026	23814
A03	19030000	4000001	0.652287	23704
A03	19040000	4000001	0.652073	23706
A03	19050000	4000001	0.652283	23594
A03	19060000	4000001	0.652433	23732
A03	19070000	4000001	0.652489	23707
A03	19080000	4000001	0.652939	23629
A03	19090000	4000001	0.653182	23741
A03	19100000	4000001	0.651633	23789
A03	19110000	4000001	0.650679	23884
A03	19120000	4000001	0.651203	23984
A03	19130000	4000001	0.650896	24067
A03	19140000	4000001	0.650952	24088
A03	19150000	4000001	0.650673	24251
A03	19160000	4000001	0.650722	24291
A03	19170000	4000001	0.65116	24474
A03	19180000	4000001	0.65117	24635
A03	19190000	4000001	0.651291	24680
A03	19200000	4000001	0.651305	24707
A03	19210000	4000001	0.651349	24740
A03	19220000	4000001	0.651301	24723
A03	19230000	4000001	0.650887	24879
A03	19240000	4000001	0.65075	24963
A03	19250000	4000001	0.650264	25124
A03	19260000	4000001	0.650028	25333
A03	19270000	4000001	0.65006	25415
A03	19280000	4000001	0.649776	25461
A03	19290000	4000001	0.649874	25438
A03	19300000	4000001	0.649819	25455
A03	19310000	4000001	0.649652	25426
A03	19320000	4000001	0.649569	25459
A03	19330000	4000001	0.649508	25396
A03	19340000	4000001	0.649319	25492
A03	19350000	4000001	0.648779	25561
A03	19360000	4000001	0.648902	25558
A03	19370000	4000001	0.648473	25688
A03	19380000	4000001	0.649099	25846
A03	19390000	4000001	0.649226	25913
A03	19400000	4000001	0.649284	25777
A03	19410000	4000001	0.649259	25845
A03	19420000	4000001	0.649343	25954
A03	19430000	4000001	0.649407	26004
A03	19440000	4000001	0.649363	25978
A03	19450000	4000001	0.648855	25821
A03	19460000	4000001	0.649113	25854
A03	19470000	4000001	0.649093	25898
A03	19480000	4000001	0.649104	25966
A03	19490000	4000001	0.649068	26117
A03	19500000	4000001	0.649163	26205
A03	19510000	4000001	0.649179	26208
A03	19520000	4000001	0.649158	26206
A03	19530000	4000001	0.649137	26213
A03	19540000	4000001	0.649139	26214
A03	19550000	4000001	0.649133	26227
A03	19560000	4000001	0.648711	26324
A03	19570000	4000001	0.648229	26470
A03	19580000	4000001	0.648317	26534
A03	19590000	4000001	0.648209	26640
A03	19600000	4000001	0.647915	26812
A03	19610000	4000001	0.648005	27050
A03	19620000	4000001	0.648042	27002
A03	19630000	4000001	0.647961	26974
A03	19640000	4000001	0.647556	26900
A03	19650000	4000001	0.647516	26838
A03	19660000	4000001	0.646962	26756
A03	19670000	4000001	0.646886	26654
A03	19680000	4000001	0.64687	26653
A03	19690000	4000001	0.646884	26603
A03	19700000	4000001	0.64715	26526
A03	19710000	4000001	0.647322	26473
A03	19720000	4000001	0.647398	26582
A03	19730000	4000001	0.647423	26620
A03	19740000	4000001	0.647526	26640
A03	19750000	4000001	0.64763	26695
A03	19760000	4000001	0.647453	26802
A03	19770000	4000001	0.647509	26756
A03	19780000	4000001	0.647851	26723
A03	19790000	4000001	0.648826	26601
A03	19800000	4000001	0.6488	26598
A03	19810000	4000001	0.64881	26584
A03	19820000	4000001	0.649046	26524
A03	19830000	4000001	0.64957	26376
A03	19840000	4000001	0.649885	26378
A03	19850000	4000001	0.649923	26455
A03	19860000	4000001	0.649806	26440
A03	19870000	4000001	0.649815	26436
A03	19880000	4000001	0.649789	26320
A03	19890000	4000001	0.649742	26303
A03	19900000	4000001	0.649576	26388
A03	19910000	4000001	0.650022	26322
A03	19920000	4000001	0.650431	26211
A03	19930000	4000001	0.650213	26173
A03	19940000	4000001	0.650226	26208
A03	19950000	4000001	0.650358	26286
A03	19960000	4000001	0.650891	26283
A03	19970000	4000001	0.650786	26204
A03	19980000	4000001	0.650734	26151
A03	19990000	4000001	0.650862	26169
A03	20000000	4000001	0.651038	26211
A03	20010000	4000001	0.651051	26195
A03	20020000	4000001	0.650986	26181
A03	20030000	4000001	0.650514	26211
A03	20040000	4000001	0.649706	26028
A03	20050000	4000001	0.649358	25831
A03	20060000	4000001	0.649416	25811
A03	20070000	4000001	0.649428	25802
A03	20080000	4000001	0.649366	25772
A03	20090000	4000001	0.649115	25644
A03	20100000	4000001	0.648978	25580
A03	20110000	4000001	0.648978	25571
A03	20120000	4000001	0.648982	25569
A03	20130000	4000001	0.649209	25440
A03	20140000	4000001	0.649085	25353
A03	20150000	4000001	0.648559	25481
A03	20160000	4000001	0.648659	25439
A03	20170000	4000001	0.648656	25442
A03	20180000	4000001	0.648641	25432
A03	20190000	4000001	0.648711	25382
A03	20200000	4000001	0.648642	25186
A03	20210000	4000001	0.648501	25149
A03	20220000	4000001	0.648119	25210
A03	20230000	4000001	0.648678	25317
A03	20240000	4000001	0.648835	25318
A03	20250000	4000001	0.648578	25405
A03	20260000	4000001	0.648784	25455
A03	20270000	4000001	0.648261	25572
A03	20280000	4000001	0.648223	25569
A03	20290000	4000001	0.647603	25692
A03	20300000	4000001	0.647597	25693
A03	20310000	4000001	0.647597	25693
A03	20320000	4000001	0.647984	25672
A03	20330000	4000001	0.64799	25669
A03	20340000	4000001	0.64799	25669
A03	20350000	4000001	0.647986	25667
A03	20360000	4000001	0.648047	25742
A03	20370000	4000001	0.64786	25795
A03	20380000	4000001	0.648004	25803
A03	20390000	4000001	0.64797	25815
A03	20400000	4000001	0.6476	25979
A03	20410000	4000001	0.647394	26045
A03	20420000	4000001	0.647377	25962
A03	20430000	4000001	0.647376	25965
A03	20440000	4000001	0.647366	25968
A03	20450000	4000001	0.647447	25948
A03	20460000	4000001	0.647499	25945
A03	20470000	4000001	0.64753	26032
A03	20480000	4000001	0.64753	26032
A03	20490000	4000001	0.647735	26076
A03	20500000	4000001	0.647679	26031
A03	20510000	4000001	0.647455	26068
A03	20520000	4000001	0.647453	26079
A03	20530000	4000001	0.647274	26000
A03	20540000	4000001	0.647257	25905
A03	20550000	4000001	0.646824	25817
A03	20560000	4000001	0.645869	25568
A03	20570000	4000001	0.645811	25517
A03	20580000	4000001	0.645757	25464
A03	20590000	4000001	0.645694	25423
A03	20600000	4000001	0.645612	25381
A03	20610000	4000001	0.645869	25468
A03	20620000	4000001	0.645759	25445
A03	20630000	4000001	0.645644	25355
A03	20640000	4000001	0.645704	25367
A03	20650000	4000001	0.645696	25390
A03	20660000	4000001	0.644796	25574
A03	20670000	4000001	0.644545	25567
A03	20680000	4000001	0.644681	25597
A03	20690000	4000001	0.644549	25602
A03	20700000	4000001	0.644166	25547
A03	20710000	4000001	0.643777	25604
A03	20720000	4000001	0.643671	25602
A03	20730000	4000001	0.643256	25594
A03	20740000	4000001	0.642906	25463
A03	20750000	4000001	0.642901	25472
A03	20760000	4000001	0.642925	25431
A03	20770000	4000001	0.642701	25324
A03	20780000	4000001	0.642474	25303
A03	20790000	4000001	0.642231	25331
A03	20800000	4000001	0.641945	25256
A03	20810000	4000001	0.641854	25206
A03	20820000	4000001	0.641295	25243
A03	20830000	4000001	0.641234	25221
A03	20840000	4000001	0.641043	25312
A03	20850000	4000001	0.640963	25413
A03	20860000	4000001	0.640968	25528
A03	20870000	4000001	0.640514	25408
A03	20880000	4000001	0.640257	25360
A03	20890000	4000001	0.63972	25304
A03	20900000	4000001	0.638778	25216
A03	20910000	4000001	0.638621	25162
A03	20920000	4000001	0.638618	25227
A03	20930000	4000001	0.638432	25316
A03	20940000	4000001	0.638453	25329
A03	20950000	4000001	0.638537	25386
A03	20960000	4000001	0.638608	25440
A03	20970000	4000001	0.639178	25398
A03	20980000	4000001	0.640166	25602
A03	20990000	4000001	0.640702	25788
A03	21000000	4000001	0.640515	25900
A03	21010000	4000001	0.638922	26074
A03	21020000	4000001	0.638936	26216
A03	21030000	4000001	0.63899	26349
A03	21040000	4000001	0.63912	26190
A03	21050000	4000001	0.639098	26152
A03	21060000	4000001	0.638977	26189
A03	21070000	4000001	0.639215	26287
A03	21080000	4000001	0.639017	26294
A03	21090000	4000001	0.638802	26202
A03	21100000	4000001	0.63854	26079
A03	21110000	4000001	0.638533	26063
A03	21120000	4000001	0.63853	26110
A03	21130000	4000001	0.638704	26204
A03	21140000	4000001	0.639411	26369
A03	21150000	4000001	0.639387	26412
A03	21160000	4000001	0.639402	26437
A03	21170000	4000001	0.639494	26488
A03	21180000	4000001	0.639912	26587
A03	21190000	4000001	0.640015	26557
A03	21200000	4000001	0.64	26559
A03	21210000	4000001	0.639971	26696
A03	21220000	4000001	0.640369	26856
A03	21230000	4000001	0.640222	26828
A03	21240000	4000001	0.640006	26899
A03	21250000	4000001	0.640169	26905
A03	21260000	4000001	0.640196	27060
A03	21270000	4000001	0.640434	27132
A03	21280000	4000001	0.639966	27001
A03	21290000	4000001	0.639975	27106
A03	21300000	4000001	0.64032	27166
A03	21310000	4000001	0.64051	27222
A03	21320000	4000001	0.640581	27261
A03	21330000	4000001	0.641006	27287
A03	21340000	4000001	0.641294	27359
A03	21350000	4000001	0.641887	27440
A03	21360000	4000001	0.641104	27284
A03	21370000	4000001	0.640852	27076
A03	21380000	4000001	0.640545	27053
A03	21390000	4000001	0.640798	27087
A03	21400000	4000001	0.640806	27064
A03	21410000	4000001	0.640693	27085
A03	21420000	4000001	0.640447	27204
A03	21430000	4000001	0.64049	27131
A03	21440000	4000001	0.640915	27024
A03	21450000	4000001	0.641038	26957
A03	21460000	4000001	0.641226	26980
A03	21470000	4000001	0.641361	26981
A03	21480000	4000001	0.641411	26972
A03	21490000	4000001	0.641486	26995
A03	21500000	4000001	0.641561	27001
A03	21510000	4000001	0.641179	26923
A03	21520000	4000001	0.641649	27116
A03	21530000	4000001	0.641587	27048
A03	21540000	4000001	0.641636	27078
A03	21550000	4000001	0.641639	27080
A03	21560000	4000001	0.642235	27228
A03	21570000	4000001	0.642406	27319
A03	21580000	4000001	0.642767	27434
A03	21590000	4000001	0.642852	27370
A03	21600000	4000001	0.642872	27385
A03	21610000	4000001	0.642829	27375
A03	21620000	4000001	0.64261	27461
A03	21630000	4000001	0.642659	27387
A03	21640000	4000001	0.642523	27407
A03	21650000	4000001	0.642668	27402
A03	21660000	4000001	0.642295	27302
A03	21670000	4000001	0.642224	27290
A03	21680000	4000001	0.642126	27246
A03	21690000	4000001	0.641969	27098
A03	21700000	4000001	0.642054	27106
A03	21710000	4000001	0.642068	27068
A03	21720000	4000001	0.642272	27206
A03	21730000	4000001	0.642705	27387
A03	21740000	4000001	0.642572	27514
A03	21750000	4000001	0.642375	27607
A03	21760000	4000001	0.642481	27676
A03	21770000	4000001	0.642602	27783
A03	21780000	4000001	0.642621	27867
A03	21790000	4000001	0.642577	27866
A03	21800000	4000001	0.642689	27827
A03	21810000	4000001	0.642695	27845
A03	21820000	4000001	0.642534	27869
A03	21830000	4000001	0.642677	27837
A03	21840000	4000001	0.643068	27822
A03	21850000	4000001	0.64302	27785
A03	21860000	4000001	0.64304	27727
A03	21870000	4000001	0.643013	27672
A03	21880000	4000001	0.642996	27578
A03	21890000	4000001	0.64305	27571
A03	21900000	4000001	0.642909	27457
A03	21910000	4000001	0.642479	27402
A03	21920000	4000001	0.642469	27370
A03	21930000	4000001	0.641918	27362
A03	21940000	4000001	0.641513	27416
A03	21950000	4000001	0.641447	27459
A03	21960000	4000001	0.641382	27468
A03	21970000	4000001	0.641233	27474
A03	21980000	4000001	0.641323	27638
A03	21990000	4000001	0.642103	27774
A03	22000000	4000001	0.641561	27976
A03	22010000	4000001	0.641544	28106
A03	22020000	4000001	0.641511	28113
A03	22030000	4000001	0.641042	28169
A03	22040000	4000001	0.640974	28160
A03	22050000	4000001	0.640814	28203
A03	22060000	4000001	0.640196	28236
A03	22070000	4000001	0.639578	28341
A03	22080000	4000001	0.639314	28289
A03	22090000	4000001	0.638888	28078
A03	22100000	4000001	0.638951	28014
A03	22110000	4000001	0.639236	27898
A03	22120000	4000001	0.639718	27680
A03	22130000	4000001	0.639887	27693
A03	22140000	4000001	0.640161	27609
A03	22150000	4000001	0.640574	27457
A03	22160000	4000001	0.640791	27405
A03	22170000	4000001	0.641032	27465
A03	22180000	4000001	0.641537	27295
A03	22190000	4000001	0.641938	27132
A03	22200000	4000001	0.641933	27104
A03	22210000	4000001	0.641967	27089
A03	22220000	4000001	0.64197	27088
A03	22230000	4000001	0.642135	27053
A03	22240000	4000001	0.642182	27038
A03	22250000	4000001	0.642247	27023
A03	22260000	4000001	0.642295	26996
A03	22270000	4000001	0.642381	26948
A03	22280000	4000001	0.642401	26868
A03	22290000	4000001	0.642447	26841
A03	22300000	4000001	0.642504	26805
A03	22310000	4000001	0.642513	26797
A03	22320000	4000001	0.642516	26849
A03	22330000	4000001	0.642901	27038
A03	22340000	4000001	0.642334	27357
A03	22350000	4000001	0.64233	27367
A03	22360000	4000001	0.642331	27398
A03	22370000	4000001	0.642481	27504
A03	22380000	4000001	0.642493	27519
A03	22390000	4000001	0.642467	27478
A03	22400000	4000001	0.642705	27538
A03	22410000	4000001	0.643099	27640
A03	22420000	4000001	0.643166	27675
A03	22430000	4000001	0.643282	27731
A03	22440000	4000001	0.642825	27853
A03	22450000	4000001	0.642789	27862
A03	22460000	4000001	0.642746	27959
A03	22470000	4000001	0.642704	27983
A03	22480000	4000001	0.64268	27967
A03	22490000	4000001	0.643285	27807
A03	22500000	4000001	0.642879	27923
A03	22510000	4000001	0.643097	27815
A03	22520000	4000001	0.643081	27801
A03	22530000	4000001	0.643151	27792
A03	22540000	4000001	0.643063	27808
A03	22550000	4000001	0.643072	27769
A03	22560000	4000001	0.643261	27704
A03	22570000	4000001	0.643267	27704
A03	22580000	4000001	0.643263	27703
A03	22590000	4000001	0.643203	27773
A03	22600000	4000001	0.642983	27878
A03	22610000	4000001	0.642782	27908
A03	22620000	4000001	0.642529	27914
A03	22630000	4000001	0.642483	27945
A03	22640000	4000001	0.642345	28018
A03	22650000	4000001	0.642349	28027
A03	22660000	4000001	0.642275	27966
A03	22670000	4000001	0.642263	27915
A03	22680000	4000001	0.642224	27836
A03	22690000	4000001	0.641209	28033
A03	22700000	4000001	0.641168	28118
A03	22710000	4000001	0.640637	28338
A03	22720000	4000001	0.640608	28261
A03	22730000	4000001	0.639587	28387
A03	22740000	4000001	0.639884	28519
A03	22750000	4000001	0.639752	28613
A03	22760000	4000001	0.639706	28622
A03	22770000	4000001	0.639779	28560
A03	22780000	4000001	0.639719	28597
A03	22790000	4000001	0.64006	28499
A03	22800000	4000001	0.640155	28472
A03	22810000	4000001	0.640261	28465
A03	22820000	4000001	0.640224	28324
A03	22830000	4000001	0.640464	28248
A03	22840000	4000001	0.641094	28137
A03	22850000	4000001	0.641325	28109
A03	22860000	4000001	0.641755	27982
A03	22870000	4000001	0.641771	27974
A03	22880000	4000001	0.642193	27776
A03	22890000	4000001	0.642591	27706
A03	22900000	4000001	0.642629	27659
A03	22910000	4000001	0.642763	27542
A03	22920000	4000001	0.643004	27389
A03	22930000	4000001	0.642551	27310
A03	22940000	4000001	0.642	27350
A03	22950000	4000001	0.641115	27356
A03	22960000	4000001	0.640616	27538
A03	22970000	4000001	0.640471	27539
A03	22980000	4000001	0.640363	27483
A03	22990000	4000001	0.640401	27581
A03	23000000	4000001	0.640633	27602
A03	23010000	4000001	0.640581	27484
A03	23020000	4000001	0.640318	27333
A03	23030000	4000001	0.640283	27285
A03	23040000	4000001	0.640557	27153
A03	23050000	4000001	0.640526	27190
A03	23060000	4000001	0.640292	27046
A03	23070000	4000001	0.640274	27032
A03	23080000	4000001	0.640215	26996
A03	23090000	4000001	0.639926	26915
A03	23100000	4000001	0.640819	26774
A03	23110000	4000001	0.641546	26650
A03	23120000	4000001	0.641069	26580
A03	23130000	4000001	0.641369	26506
A03	23140000	4000001	0.641286	26492
A03	23150000	4000001	0.64122	26438
A03	23160000	4000001	0.641123	26358
A03	23170000	4000001	0.640664	26122
A03	23180000	4000001	0.640589	25961
A03	23190000	4000001	0.640458	25914
A03	23200000	4000001	0.640595	25920
A03	23210000	4000001	0.640589	25923
A03	23220000	4000001	0.640762	25972
A03	23230000	4000001	0.640724	25990
A03	23240000	4000001	0.640603	26028
A03	23250000	4000001	0.640605	25940
A03	23260000	4000001	0.640806	25793
A03	23270000	4000001	0.640417	25695
A03	23280000	4000001	0.640567	25610
A03	23290000	4000001	0.64011	25730
A03	23300000	4000001	0.640141	25695
A03	23310000	4000001	0.640187	25656
A03	23320000	4000001	0.640229	25621
A03	23330000	4000001	0.640154	25594
A03	23340000	4000001	0.640336	25474
A03	23350000	4000001	0.640927	25457
A03	23360000	4000001	0.641023	25402
A03	23370000	4000001	0.641211	25427
A03	23380000	4000001	0.640035	25443
A03	23390000	4000001	0.639412	25351
A03	23400000	4000001	0.638934	25451
A03	23410000	4000001	0.638485	25430
A03	23420000	4000001	0.637788	25393
A03	23430000	4000001	0.637167	25476
A03	23440000	4000001	0.636274	25603
A03	23450000	4000001	0.635746	25709
A03	23460000	4000001	0.635199	25733
A03	23470000	4000001	0.634712	25721
A03	23480000	4000001	0.634592	25665
A03	23490000	4000001	0.634603	25497
A03	23500000	4000001	0.634344	25429
A03	23510000	4000001	0.634245	25463
A03	23520000	4000001	0.634223	25471
A03	23530000	4000001	0.633691	25524
A03	23540000	4000001	0.63349	25543
A03	23550000	4000001	0.633316	25601
A03	23560000	4000001	0.633686	25505
A03	23570000	4000001	0.634108	25358
A03	23580000	4000001	0.633981	25295
A03	23590000	4000001	0.634037	25188
A03	23600000	4000001	0.634241	25014
A03	23610000	4000001	0.634011	24776
A03	23620000	4000001	0.633957	24713
A03	23630000	4000001	0.634038	24654
A03	23640000	4000001	0.633924	24543
A03	23650000	4000001	0.633917	24517
A03	23660000	4000001	0.633982	24420
A03	23670000	4000001	0.633905	24394
A03	23680000	4000001	0.633907	24384
A03	23690000	4000001	0.63387	24366
A03	23700000	4000001	0.633606	24399
A03	23710000	4000001	0.633493	24437
A03	23720000	4000001	0.633257	24393
A03	23730000	4000001	0.633203	24358
A03	23740000	4000001	0.63257	24448
A03	23750000	4000001	0.631849	24492
A03	23760000	4000001	0.631828	24446
A03	23770000	4000001	0.631906	24390
A03	23780000	4000001	0.631903	24341
A03	23790000	4000001	0.631906	24251
A03	23800000	4000001	0.631835	24217
A03	23810000	4000001	0.631742	24241
A03	23820000	4000001	0.631697	24275
A03	23830000	4000001	0.631696	24265
A03	23840000	4000001	0.631548	24192
A03	23850000	4000001	0.63147	24097
A03	23860000	4000001	0.631461	24099
A03	23870000	4000001	0.631474	24109
A03	23880000	4000001	0.63147	24115
A03	23890000	4000001	0.631377	24174
A03	23900000	4000001	0.631397	24140
A03	23910000	4000001	0.630968	24149
A03	23920000	4000001	0.630284	24258
A03	23930000	4000001	0.630181	24270
A03	23940000	4000001	0.630091	24259
A03	23950000	4000001	0.629605	24218
A03	23960000	4000001	0.628582	24259
A03	23970000	4000001	0.627521	24490
A03	23980000	4000001	0.627144	24629
A03	23990000	4000001	0.626493	24713
A03	24000000	4000001	0.625854	24739
A09	38420000	4000001	0.625926	29678
A09	38430000	4000001	0.626184	29725
A09	38440000	4000001	0.626061	29816
A09	38450000	4000001	0.626277	30000
A09	38460000	4000001	0.626529	29923
A09	38470000	4000001	0.626545	29855
A09	38480000	4000001	0.62666	29830
A09	38490000	4000001	0.627321	29883
A09	38500000	4000001	0.627492	29853
A09	38510000	4000001	0.627588	29741
A09	38520000	4000001	0.62761	29726
A09	38530000	4000001	0.627616	29669
A09	38540000	4000001	0.627699	29589
A09	38550000	4000001	0.628161	29513
A09	38560000	4000001	0.628363	29526
A09	38570000	4000001	0.629025	29636
A09	38580000	4000001	0.630592	29866
A09	38590000	4000001	0.630685	29885
A09	38600000	4000001	0.630794	29818
A09	38610000	4000001	0.631408	29776
A09	38620000	4000001	0.63205	29687
A09	38630000	4000001	0.633004	29619
A09	38640000	4000001	0.634208	29532
A09	38650000	4000001	0.634615	29449
A09	38660000	4000001	0.634891	29421
A09	38670000	4000001	0.635588	29543
A09	38680000	4000001	0.635514	29532
A09	38690000	4000001	0.63592	29471
A09	38700000	4000001	0.63684	29416
A09	38710000	4000001	0.637261	29404
A09	38720000	4000001	0.637267	29403
A09	38730000	4000001	0.638007	29452
A09	38740000	4000001	0.638408	29541
A09	38750000	4000001	0.638689	29528
A09	38760000	4000001	0.639079	29555
A09	38770000	4000001	0.640456	29779
A09	38780000	4000001	0.641058	29715
A09	38790000	4000001	0.6414	29643
A09	38800000	4000001	0.642122	29469
A09	38810000	4000001	0.644036	29407
A09	38820000	4000001	0.64498	29373
A09	38830000	4000001	0.645823	29386
A09	38840000	4000001	0.645682	29380
A09	38850000	4000001	0.645791	29325
A09	38860000	4000001	0.64629	29124
A09	38870000	4000001	0.646309	29044
A09	38880000	4000001	0.646869	28996
A09	38890000	4000001	0.647679	29060
A09	38900000	4000001	0.648605	29138
A09	38910000	4000001	0.64895	29197
A09	38920000	4000001	0.64948	29272
A09	38930000	4000001	0.649852	29155
A09	38940000	4000001	0.650179	29109
A09	38950000	4000001	0.650089	29072
A09	38960000	4000001	0.650133	29041
A09	38970000	4000001	0.650124	29040
A09	38980000	4000001	0.649923	28959
A09	38990000	4000001	0.650229	28901
A09	39000000	4000001	0.650313	28854
A09	39010000	4000001	0.650503	28831
A09	39020000	4000001	0.651331	28929
A09	39030000	4000001	0.652159	28864
A09	39040000	4000001	0.652265	28831
A09	39050000	4000001	0.652546	28809
A09	39060000	4000001	0.653388	28771
A09	39070000	4000001	0.65365	28729
A09	39080000	4000001	0.65425	28716
A09	39090000	4000001	0.654329	28643
A09	39100000	4000001	0.654318	28583
A09	39110000	4000001	0.654324	28581
A09	39120000	4000001	0.65463	28561
A09	39130000	4000001	0.655471	28465
A09	39140000	4000001	0.656085	28340
A09	39150000	4000001	0.656093	28307
A09	39160000	4000001	0.65612	28315
A09	39170000	4000001	0.656163	28305
A09	39180000	4000001	0.657013	28430
A09	39190000	4000001	0.657561	28562
A09	39200000	4000001	0.657986	28483
A09	39210000	4000001	0.658745	28435
A09	39220000	4000001	0.659512	28470
A09	39230000	4000001	0.659285	28464
A09	39240000	4000001	0.660165	28574
A09	39250000	4000001	0.660647	28595
A09	39260000	4000001	0.660716	28614
A09	39270000	4000001	0.660888	28635
A09	39280000	4000001	0.66138	28659
A09	39290000	4000001	0.661761	28769
A09	39300000	4000001	0.66243	28890
A09	39310000	4000001	0.662516	28967
A09	39320000	4000001	0.662979	29107
A09	39330000	4000001	0.663718	29306
A09	39340000	4000001	0.664032	29492
A09	39350000	4000001	0.664161	29521
A09	39360000	4000001	0.664221	29526
A09	39370000	4000001	0.664424	29440
A09	39380000	4000001	0.665177	29592
A09	39390000	4000001	0.665816	29701
A09	39400000	4000001	0.666325	29735
A09	39410000	4000001	0.666506	29887
A09	39420000	4000001	0.666726	29974
A09	39430000	4000001	0.666939	30098
A09	39440000	4000001	0.667383	30070
A09	39450000	4000001	0.668097	30060
A09	39460000	4000001	0.668947	29851
A09	39470000	4000001	0.669412	29863
A09	39480000	4000001	0.670373	29742
A09	39490000	4000001	0.670929	29890
A09	39500000	4000001	0.671825	29985
A09	39510000	4000001	0.671979	29904
A09	39520000	4000001	0.672584	29790
A09	39530000	4000001	0.672911	29771
A09	39540000	4000001	0.673319	29725
A09	39550000	4000001	0.672294	29970
A09	39560000	4000001	0.672224	30100
A09	39570000	4000001	0.673097	30063
A09	39580000	4000001	0.673334	30027
A09	39590000	4000001	0.673535	29991
A09	39600000	4000001	0.673897	29948
A09	39610000	4000001	0.674027	29988
A09	39620000	4000001	0.675	30009
A09	39630000	4000001	0.676178	30075
A09	39640000	4000001	0.676885	29981
A09	39650000	4000001	0.677343	30094
A09	39660000	4000001	0.677514	30126
A09	39670000	4000001	0.677855	30150
A09	39680000	4000001	0.677816	30265
A09	39690000	4000001	0.677674	30444
A09	39700000	4000001	0.677223	30476
A09	39710000	4000001	0.67794	30341
A09	39720000	4000001	0.678075	30294
A09	39730000	4000001	0.678568	30306
A09	39740000	4000001	0.678929	30328
A09	39750000	4000001	0.679821	30245
A09	39760000	4000001	0.680011	30291
A09	39770000	4000001	0.680525	30269
A09	39780000	4000001	0.68075	30351
A09	39790000	4000001	0.681261	30417
A09	39800000	4000001	0.681194	30485
A09	39810000	4000001	0.681247	30581
A09	39820000	4000001	0.681152	30667
A09	39830000	4000001	0.681154	30663
A09	39840000	4000001	0.681169	30666
A09	39850000	4000001	0.681171	30665
A09	39860000	4000001	0.681182	30664
A09	39870000	4000001	0.681386	30765
A09	39880000	4000001	0.68174	30722
A09	39890000	4000001	0.68202	30726
A09	39900000	4000001	0.682454	30714
A09	39910000	4000001	0.68335	30632
A09	39920000	4000001	0.683514	30513
A09	39930000	4000001	0.683706	30343
A09	39940000	4000001	0.683724	30223
A09	39950000	4000001	0.683776	30216
A09	39960000	4000001	0.683731	30153
A09	39970000	4000001	0.684752	30134
A09	39980000	4000001	0.68561	30233
A09	39990000	4000001	0.685621	30433
A09	40000000	4000001	0.686209	30499
A09	40010000	4000001	0.686578	30601
A09	40020000	4000001	0.68683	30721
A09	40030000	4000001	0.687388	30606
A09	40040000	4000001	0.687823	30733
A09	40050000	4000001	0.688026	30792
A09	40060000	4000001	0.688019	30914
A09	40070000	4000001	0.688216	31012
A09	40080000	4000001	0.688136	31062
A09	40090000	4000001	0.688348	31116
A09	40100000	4000001	0.689236	31156
A09	40110000	4000001	0.69007	31245
A09	40120000	4000001	0.69017	31198
A09	40130000	4000001	0.69018	31254
A09	40140000	4000001	0.690512	31277
A09	40150000	4000001	0.690632	31260
A09	40160000	4000001	0.690981	31208
A09	40170000	4000001	0.691352	31086
A09	40180000	4000001	0.691404	31099
A09	40190000	4000001	0.69163	31107
A09	40200000	4000001	0.691877	31124
A09	40210000	4000001	0.691724	31200
A09	40220000	4000001	0.691964	31290
A09	40230000	4000001	0.692066	31320
A09	40240000	4000001	0.692289	31341
A09	40250000	4000001	0.693005	31146
A09	40260000	4000001	0.693252	31112
A09	40270000	4000001	0.693326	31026
A09	40280000	4000001	0.693474	30905
A09	40290000	4000001	0.693585	30894
A09	40300000	4000001	0.693876	30993
A09	40310000	4000001	0.69397	31020
A09	40320000	4000001	0.693732	30990
A09	40330000	4000001	0.693781	30969
A09	40340000	4000001	0.693699	31024
A09	40350000	4000001	0.694036	31213
A09	40360000	4000001	0.694084	31218
A09	40370000	4000001	0.694256	31170
A09	40380000	4000001	0.694684	31051
A09	40390000	4000001	0.694893	31123
A09	40400000	4000001	0.694834	31245
A09	40410000	4000001	0.694875	31248
A09	40420000	4000001	0.695135	31208
A09	40430000	4000001	0.695235	31229
A09	40440000	4000001	0.695273	31185
A09	40450000	4000001	0.695377	31201
A09	40460000	4000001	0.695851	31155
A09	40470000	4000001	0.696366	30949
A09	40480000	4000001	0.696798	30949
A09	40490000	4000001	0.697614	30931
A09	40500000	4000001	0.698262	31132
A09	40510000	4000001	0.698922	31216
A09	40520000	4000001	0.699154	31254
A09	40530000	4000001	0.699281	31208
A09	40540000	4000001	0.700013	31234
A09	40550000	4000001	0.700208	31154
A09	40560000	4000001	0.700597	31122
A09	40570000	4000001	0.70062	31116
A09	40580000	4000001	0.70136	31137
A09	40590000	4000001	0.702254	31112
A09	40600000	4000001	0.702333	31085
A09	40610000	4000001	0.702567	30950
A09	40620000	4000001	0.703127	30882
A09	40630000	4000001	0.703254	30851
A09	40640000	4000001	0.703798	30770
A09	40650000	4000001	0.704126	30750
A09	40660000	4000001	0.704977	30792
A09	40670000	4000001	0.705098	30790
A09	40680000	4000001	0.705348	30746
A09	40690000	4000001	0.705706	30739
A09	40700000	4000001	0.706022	30742
A09	40710000	4000001	0.70613	30775
A09	40720000	4000001	0.70719	31017
A09	40730000	4000001	0.708305	31219
A09	40740000	4000001	0.708339	31211
A09	40750000	4000001	0.708481	31264
A09	40760000	4000001	0.708635	31292
A09	40770000	4000001	0.708989	31307
A09	40780000	4000001	0.70931	31344
A09	40790000	4000001	0.709342	31336
A09	40800000	4000001	0.709367	31343
A09	40810000	4000001	0.7096	31426
A09	40820000	4000001	0.7097	31526
A09	40830000	4000001	0.709849	31532
A09	40840000	4000001	0.709936	31495
A09	40850000	4000001	0.710633	31283
A09	40860000	4000001	0.710807	31236
A09	40870000	4000001	0.71145	31177
A09	40880000	4000001	0.71185	31079
A09	40890000	4000001	0.711849	31065
A09	40900000	4000001	0.711963	31008
A09	40910000	4000001	0.712294	31072
A09	40920000	4000001	0.712899	31200
A09	40930000	4000001	0.713747	31368
A09	40940000	4000001	0.714984	31369
A09	40950000	4000001	0.715104	31304
A09	40960000	4000001	0.715226	31239
A09	40970000	4000001	0.715499	31213
A09	40980000	4000001	0.716059	31384
A09	40990000	4000001	0.716442	31818
A09	41000000	4000001	0.717845	31950
A09	41010000	4000001	0.718304	31831
A09	41020000	4000001	0.718579	31738
A09	41030000	4000001	0.718621	31645
A09	41040000	4000001	0.719066	31646
A09	41050000	4000001	0.720075	31418
A09	41060000	4000001	0.720226	31386
A09	41070000	4000001	0.720398	31323
A09	41080000	4000001	0.720718	31225
A09	41090000	4000001	0.720981	31129
A09	41100000	4000001	0.721471	31211
A09	41110000	4000001	0.722288	31337
A09	41120000	4000001	0.722303	31217
A09	41130000	4000001	0.722389	31121
A09	41140000	4000001	0.722483	31089
A09	41150000	4000001	0.722772	31186
A09	41160000	4000001	0.722136	31553
A09	41170000	4000001	0.722509	31755
A09	41180000	4000001	0.722767	31821
A09	41190000	4000001	0.723577	32007
A09	41200000	4000001	0.72432	32038
A09	41210000	4000001	0.7256	32085
A09	41220000	4000001	0.726279	32102
A09	41230000	4000001	0.726779	32129
A09	41240000	4000001	0.726994	32068
A09	41250000	4000001	0.726815	32147
A09	41260000	4000001	0.727554	32060
A09	41270000	4000001	0.727885	32012
A09	41280000	4000001	0.728459	31984
A09	41290000	4000001	0.728896	32076
A09	41300000	4000001	0.729045	32030
A09	41310000	4000001	0.729187	31930
A09	41320000	4000001	0.72936	31807
A09	41330000	4000001	0.729412	31711
A09	41340000	4000001	0.729631	31669
A09	41350000	4000001	0.729778	31693
A09	41360000	4000001	0.730525	31846
A09	41370000	4000001	0.730833	31897
A09	41380000	4000001	0.731046	31859
A09	41390000	4000001	0.731741	31742
A09	41400000	4000001	0.733013	31742
A09	41410000	4000001	0.733448	31791
A09	41420000	4000001	0.733938	31758
A09	41430000	4000001	0.734176	31791
A09	41440000	4000001	0.734638	31806
A09	41450000	4000001	0.735488	31869
A09	41460000	4000001	0.736035	31932
A09	41470000	4000001	0.736527	32010
A09	41480000	4000001	0.736624	32009
A09	41490000	4000001	0.737201	32096
A09	41500000	4000001	0.737713	32158
A09	41510000	4000001	0.738848	32099
A09	41520000	4000001	0.739023	32034
A09	41530000	4000001	0.739875	32028
A09	41540000	4000001	0.740151	31999
A09	41550000	4000001	0.741032	32009
A09	41560000	4000001	0.741385	32006
A09	41570000	4000001	0.741821	31914
A09	41580000	4000001	0.742139	31744
A09	41590000	4000001	0.742702	31779
A09	41600000	4000001	0.743826	31763
A09	41610000	4000001	0.744015	31763
A09	41620000	4000001	0.744443	31618
A09	41630000	4000001	0.745169	31487
A09	41640000	4000001	0.745756	31364
A09	41650000	4000001	0.746781	31359
A09	41660000	4000001	0.747062	31229
A09	41670000	4000001	0.747561	31211
A09	41680000	4000001	0.748552	31234
A09	41690000	4000001	0.749432	31100
A09	41700000	4000001	0.751451	31032
A09	41710000	4000001	0.752048	31070
A09	41720000	4000001	0.752877	30974
A09	41730000	4000001	0.753531	30843
A09	41740000	4000001	0.75353	30767
A09	41750000	4000001	0.753682	30692
A09	41760000	4000001	0.753741	30615
A09	41770000	4000001	0.753912	30627
A09	41780000	4000001	0.755039	30555
A09	41790000	4000001	0.755373	30615
A09	41800000	4000001	0.756232	30719
A09	41810000	4000001	0.756997	30743
A09	41820000	4000001	0.757744	30715
A09	41830000	4000001	0.757957	30674
A09	41840000	4000001	0.758056	30635
A09	41850000	4000001	0.758077	30628
A09	41860000	4000001	0.758118	30600
A09	41870000	4000001	0.758393	30561
A09	41880000	4000001	0.759154	30445
A09	41890000	4000001	0.759343	30385
A09	41900000	4000001	0.760198	30250
A09	41910000	4000001	0.760741	30087
A09	41920000	4000001	0.761166	29961
A09	41930000	4000001	0.761754	30048
A09	41940000	4000001	0.762139	30118
A09	41950000	4000001	0.762565	30077
A09	41960000	4000001	0.763221	29986
A09	41970000	4000001	0.76356	29898
A09	41980000	4000001	0.76413	29966
A09	41990000	4000001	0.765014	30148
A09	42000000	4000001	0.76587	30224
A09	42010000	4000001	0.766317	30100
A09	42020000	4000001	0.766391	30055
A09	42030000	4000001	0.766698	30103
A09	42040000	4000001	0.768072	30267
A09	42050000	4000001	0.768716	30324
A09	42060000	4000001	0.768973	30186
A09	42070000	4000001	0.769235	30081
A09	42080000	4000001	0.770212	29860
A09	42090000	4000001	0.770858	29795
A09	42100000	4000001	0.771005	29764
A09	42110000	4000001	0.771468	29825
A09	42120000	4000001	0.771931	29898
A09	42130000	4000001	0.773339	30138
A09	42140000	4000001	0.774086	30311
A09	42150000	4000001	0.775927	30308
A09	42160000	4000001	0.776429	30271
A09	42170000	4000001	0.776882	30371
A09	42180000	4000001	0.777813	30317
A09	42190000	4000001	0.778282	30287
A09	42200000	4000001	0.778815	30285
A09	42210000	4000001	0.778983	30207
A09	42220000	4000001	0.779215	30109
A09	42230000	4000001	0.779967	30082
A09	42240000	4000001	0.780507	29889
A09	42250000	4000001	0.781425	29969
A09	42260000	4000001	0.782751	29859
A09	42270000	4000001	0.783554	29954
A09	42280000	4000001	0.783988	29990
A09	42290000	4000001	0.784565	29885
A09	42300000	4000001	0.784605	29851
A09	42310000	4000001	0.785905	29917
A09	42320000	4000001	0.786662	30019
A09	42330000	4000001	0.78693	29929
A09	42340000	4000001	0.788837	29804
A09	42350000	4000001	0.789686	29842
A09	42360000	4000001	0.790568	29903
A09	42370000	4000001	0.790814	29882
A09	42380000	4000001	0.791339	29957
A09	42390000	4000001	0.791511	29933
A09	42400000	4000001	0.791516	29931
A09	42410000	4000001	0.792014	29832
A09	42420000	4000001	0.792229	29788
A09	42430000	4000001	0.79272	29714
A09	42440000	4000001	0.794153	29686
A09	42450000	4000001	0.795445	29591
A09	42460000	4000001	0.79639	29463
A09	42470000	4000001	0.796905	29565
A09	42480000	4000001	0.797138	29591
A09	42490000	4000001	0.797977	29537
A09	42500000	4000001	0.798436	29600
A09	42510000	4000001	0.799923	29889
A09	42520000	4000001	0.800084	29909
A09	42530000	4000001	0.800663	29997
A09	42540000	4000001	0.800845	30006
A09	42550000	4000001	0.801062	29954
A09	42560000	4000001	0.801257	29904
A09	42570000	4000001	0.801554	29755
A09	42580000	4000001	0.801697	29502
A09	42590000	4000001	0.802276	29586
A09	42600000	4000001	0.802965	29669
A09	42610000	4000001	0.80341	29685
A09	42620000	4000001	0.804135	29750
A09	42630000	4000001	0.805992	29911
A09	42640000	4000001	0.806683	29925
A09	42650000	4000001	0.807324	29986
A09	42660000	4000001	0.807467	29973
A09	42670000	4000001	0.8079	29803
A09	42680000	4000001	0.808385	29666
A09	42690000	4000001	0.808535	29590
A09	42700000	4000001	0.808717	29457
A09	42710000	4000001	0.808647	29414
A09	42720000	4000001	0.808645	29415
A09	42730000	4000001	0.808706	29306
A09	42740000	4000001	0.808879	29209
A09	42750000	4000001	0.809472	29224
A09	42760000	4000001	0.810518	29271
A09	42770000	4000001	0.810733	29042
A09	42780000	4000001	0.812986	29323
A09	42790000	4000001	0.813504	29342
A09	42800000	4000001	0.813657	29350
A09	42810000	4000001	0.81435	29171
A09	42820000	4000001	0.814656	29097
A09	42830000	4000001	0.815246	29053
A09	42840000	4000001	0.815603	29063
A09	42850000	4000001	0.81594	29118
A09	42860000	4000001	0.816207	29144
A09	42870000	4000001	0.817336	29326
A09	42880000	4000001	0.818584	29401
A09	42890000	4000001	0.820098	29317
A09	42900000	4000001	0.822211	29264
A09	42910000	4000001	0.82326	29247
A09	42920000	4000001	0.824407	29254
A09	42930000	4000001	0.825109	29245
A09	42940000	4000001	0.826002	29260
A09	42950000	4000001	0.827388	29462
A09	42960000	4000001	0.828105	29578
A09	42970000	4000001	0.829259	29774
A09	42980000	4000001	0.829932	29766
A09	42990000	4000001	0.830191	29801
A09	43000000	4000001	0.830391	29827
A09	43010000	4000001	0.830784	29824
A09	43020000	4000001	0.83095	29692
A09	43030000	4000001	0.831549	29668
A09	43040000	4000001	0.831904	29731
A09	43050000	4000001	0.832479	29806
A09	43060000	4000001	0.83313	29800
A09	43070000	4000001	0.833823	29907
A09	43080000	4000001	0.834357	29947
A09	43090000	4000001	0.834599	29991
A09	43100000	4000001	0.834797	30027
A09	43110000	4000001	0.834805	30026
A09	43120000	4000001	0.835222	29987
A09	43130000	4000001	0.835523	29959
A09	43140000	4000001	0.835802	30002
A09	43150000	4000001	0.835999	30029
A09	43160000	3996811	0.836092	30026
A09	43170000	3986811	0.836101	30023
A09	43180000	3976811	0.836123	29888
A09	43190000	3966811	0.83643	29750
A09	43200000	3956811	0.836598	29662
A09	43210000	3946811	0.836686	29596
A09	43220000	3936811	0.836745	29481
A09	43230000	3926811	0.837421	29411
A09	43240000	3916811	0.83795	29241
A09	43250000	3906811	0.838007	29156
A09	43260000	3896811	0.838069	29135
A09	43270000	3886811	0.838104	29111
A09	43280000	3876811	0.838237	29009
A09	43290000	3866811	0.838681	28875
A09	43300000	3856811	0.839004	28712
A09	43310000	3846811	0.83966	28605
A09	43320000	3836811	0.8401	28460
A09	43330000	3826811	0.840643	28251
A09	43340000	3816811	0.841486	28065
A09	43350000	3806811	0.841554	28033
A09	43360000	3796811	0.841606	28020
A09	43370000	3786811	0.841653	28002
A09	43380000	3776811	0.842141	27809
A09	43390000	3766811	0.842382	27676
A09	43400000	3756811	0.842522	27590
A09	43410000	3746811	0.84336	27430
A09	43420000	3736811	0.843682	27343
A09	43430000	3726811	0.844314	27214
A09	43440000	3716811	0.844553	27148
A09	43450000	3706811	0.844633	27015
A09	43460000	3696811	0.844743	26980
A09	43470000	3686811	0.845304	26838
A09	43480000	3676811	0.84531	26834
A09	43490000	3666811	0.845698	26680
A09	43500000	3656811	0.84604	26498
A09	43510000	3646811	0.846059	26489
A09	43520000	3636811	0.846059	26489
A09	43530000	3626811	0.846122	26444
A09	43540000	3616811	0.84627	26389
A09	43550000	3606811	0.849283	26117
A09	43560000	3596811	0.850641	25940
A09	43570000	3586811	0.851098	25801
A09	43580000	3576811	0.8512	25764
A09	43590000	3566811	0.851454	25717
A09	43600000	3556811	0.851954	25580
A09	43610000	3546811	0.852177	25530
A09	43620000	3536811	0.852408	25429
A09	43630000	3526811	0.852859	25264
A09	43640000	3516811	0.852962	25239
A09	43650000	3506811	0.853429	25109
A09	43660000	3496811	0.853781	25046
A09	43670000	3486811	0.854139	24973
A09	43680000	3476811	0.855072	24851
A09	43690000	3466811	0.85701	24629
A09	43700000	3456811	0.858803	24517
A09	43710000	3446811	0.859549	24447
A09	43720000	3436811	0.859872	24374
A09	43730000	3426811	0.860139	24301
A09	43740000	3416811	0.86056	24213
A09	43750000	3406811	0.860801	24182
A09	43760000	3396811	0.861366	24097
A09	43770000	3386811	0.861801	24009
A09	43780000	3376811	0.862788	23881
A09	43790000	3366811	0.863645	23748
A09	43800000	3356811	0.864255	23680
A09	43810000	3346811	0.864941	23583
A09	43820000	3336811	0.865738	23497
A09	43830000	3326811	0.86575	23496
A09	43840000	3316811	0.865753	23493
A09	43850000	3306811	0.865762	23492
A09	43860000	3296811	0.865765	23491
A09	43870000	3286811	0.866301	23390
A09	43880000	3276811	0.86655	23352
A09	43890000	3266811	0.866813	23286
A09	43900000	3256811	0.867224	23209
A09	43910000	3246811	0.867448	23135
A09	43920000	3236811	0.867455	23134
A09	43930000	3226811	0.867462	23131
A09	43940000	3216811	0.867472	23128
A09	43950000	3206811	0.867494	23126
A09	43960000	3196811	0.867566	23107
A09	43970000	3186811	0.868634	22854
A09	43980000	3176811	0.869056	22691
A09	43990000	3166811	0.870773	22481
A09	44000000	3156811	0.871323	22345
A09	44010000	3146811	0.871674	22242
A09	44020000	3136811	0.872344	22121
A09	44030000	3126811	0.872419	22100
A09	44040000	3116811	0.873355	21940
A09	44050000	3106811	0.87357	21881
A09	44060000	3096811	0.874654	21753
A09	44070000	3086811	0.875215	21655
A09	44080000	3076811	0.875794	21603
A09	44090000	3066811	0.875975	21548
A09	44100000	3056811	0.876174	21427
A09	44110000	3046811	0.876512	21284
A09	44120000	3036811	0.876858	21240
A09	44130000	3026811	0.877521	21168
A09	44140000	3016811	0.877703	21103
A09	44150000	3006811	0.87772	21100
A09	44160000	2996811	0.877727	21099
A09	44170000	2986811	0.877743	21097
A09	44180000	2976811	0.877782	21084
A09	44190000	2966811	0.878169	21026
A09	44200000	2956811	0.878354	20976
A09	44210000	2946811	0.879474	20886
A09	44220000	2936811	0.880016	20787
A09	44230000	2926811	0.880307	20741
A09	44240000	2916811	0.88035	20707
A09	44250000	2906811	0.88035	20707
A09	44260000	2896811	0.880545	20652
A09	44270000	2886811	0.880563	20647
A09	44280000	2876811	0.88057	20643
A09	44290000	2866811	0.880657	20625
A09	44300000	2856811	0.88131	20500
A09	44310000	2846811	0.881838	20430
A09	44320000	2836811	0.883493	20330
A09	44330000	2826811	0.883661	20314
A09	44340000	2816811	0.884996	20203
A09	44350000	2806811	0.88698	19960
A09	44360000	2796811	0.887547	19895
A09	44370000	2786811	0.887561	19865
A09	44380000	2776811	0.887561	19865
A09	44390000	2766811	0.888078	19777
A09	44400000	2756811	0.889384	19654
A09	44410000	2746811	0.889435	19642
A09	44420000	2736811	0.889703	19607
A09	44430000	2726811	0.890007	19572
A09	44440000	2716811	0.890349	19520
A09	44450000	2706811	0.890376	19501
A09	44460000	2696811	0.89059	19464
A09	44470000	2686811	0.891472	19442
A09	44480000	2676811	0.891673	19340
A09	44490000	2666811	0.891791	19289
A09	44500000	2656811	0.893658	18974
A09	44510000	2646811	0.894042	18829
A09	44520000	2636811	0.89435	18765
A09	44530000	2626811	0.89435	18765
A09	44540000	2616811	0.89489	18653
A09	44550000	2606811	0.894991	18637
A09	44560000	2596811	0.895257	18594
A09	44570000	2586811	0.895266	18590
A09	44580000	2576811	0.896169	18468
A09	44590000	2566811	0.896614	18367
A09	44600000	2556811	0.89662	18365
A09	44610000	2546811	0.896663	18356
A09	44620000	2536811	0.896887	18314
A09	44630000	2526811	0.896997	18291
A09	44640000	2516811	0.897342	18250
A09	44650000	2506811	0.897392	18236
A09	44660000	2496811	0.898036	18098
A09	44670000	2486811	0.898111	18082
A09	44680000	2476811	0.898193	18064
A09	44690000	2466811	0.898623	18001
A09	44700000	2456811	0.89865	17972
A09	44710000	2446811	0.898937	17932
A09	44720000	2436811	0.900147	17659
A09	44730000	2426811	0.902716	17330
A09	44740000	2416811	0.903909	17249
A09	44750000	2406811	0.904676	17169
A09	44760000	2396811	0.905037	17117
A09	44770000	2386811	0.905457	17039
A09	44780000	2376811	0.905834	16969
A09	44790000	2366811	0.905849	16967
A09	44800000	2356811	0.905884	16960
A09	44810000	2346811	0.906422	16876
A09	44820000	2336811	0.907864	16745
A09	44830000	2326811	0.908359	16689
A09	44840000	2316811	0.908359	16689
A09	44850000	2306811	0.908368	16686
A09	44860000	2296811	0.908368	16686
A09	44870000	2286811	0.908935	16602
A09	44880000	2276811	0.909011	16592
A09	44890000	2266811	0.909011	16592
A09	44900000	2256811	0.909011	16592
A09	44910000	2246811	0.909242	16524
A09	44920000	2236811	0.910284	16363
A09	44930000	2226811	0.91176	16132
A09	44940000	2216811	0.912691	15947
A09	44950000	2206811	0.912718	15944
A09	44960000	2196811	0.91274	15941
A09	44970000	2186811	0.913047	15905
A09	44980000	2176811	0.914175	15727
A09	44990000	2166811	0.919	15293
A09	45000000	2156811	0.919755	15096
A09	45010000	2146811	0.920178	15074
A09	45020000	2136811	0.920178	15074
A09	45030000	2126811	0.920178	15074
A09	45040000	2116811	0.920552	15007
A09	45050000	2106811	0.920666	14992
A09	45060000	2096811	0.920795	14965
A09	45070000	2086811	0.920797	14963
A09	45080000	2076811	0.920801	14962
A09	45090000	2066811	0.920874	14951
A09	45100000	2056811	0.921443	14842
A09	45110000	2046811	0.922286	14659
A09	45120000	2036811	0.922286	14659
A09	45130000	2026811	0.922286	14658
A09	45140000	2016811	0.922312	14655
A09	45150000	2006811	0.923061	14557
A10	19360000	3365699	0.625735	22574
A10	19370000	3355699	0.62576	22509
A10	19380000	3345699	0.625797	22448
A10	19390000	3335699	0.625797	22448
A10	19400000	3325699	0.626222	22366
A10	19410000	3315699	0.626558	22248
A10	19420000	3305699	0.626805	22111
A10	19430000	3295699	0.626731	22096
A10	19440000	3285699	0.626577	22017
A10	19450000	3275699	0.626025	21844
A10	19460000	3265699	0.626011	21738
A10	19470000	3255699	0.626244	21710
A10	19480000	3245699	0.626227	21700
A10	19490000	3235699	0.625947	21583
A10	19500000	3225699	0.625902	21537
A10	19510000	3215699	0.625902	21537
A10	19520000	3205699	0.625939	21534
A10	19620000	3105699	0.625857	20632
A10	19630000	3095699	0.625974	20559
A10	19640000	3085699	0.62594	20538
A10	19650000	3075699	0.626112	20471
A10	19660000	3065699	0.626196	20423
A10	19670000	3055699	0.626236	20395
A10	19680000	3045699	0.626219	20389
A10	19690000	3035699	0.626102	20336
A10	19700000	3025699	0.626122	20314
A10	19710000	3015699	0.626127	20307
A10	19720000	3005699	0.626125	20305
A10	19730000	2995699	0.62624	20283
A10	19740000	2985699	0.626249	20273
A10	19750000	2975699	0.625964	20116
A10	19910000	2815699	0.626284	18579
A10	19920000	2805699	0.626284	18579
A10	19930000	2795699	0.626401	18469
A10	19940000	2785699	0.626311	18400
A10	19950000	2775699	0.626105	18315
A10	19960000	2765699	0.627025	18108
A10	19970000	2755699	0.627199	17959
A10	19980000	2745699	0.626755	17797
A10	19990000	2735699	0.626798	17728
A10	20000000	2725699	0.627218	17601
A10	20010000	2715699	0.626314	17347
A10	20020000	2705699	0.62673	17169
A10	20030000	2695699	0.626726	17159
A10	20040000	2685699	0.626747	17124
A10	20050000	2675699	0.626988	17069
A10	20060000	2665699	0.626934	17054
A10	20070000	2655699	0.626933	17036
A10	20080000	2645699	0.626679	16892
A10	20090000	2635699	0.626489	16783
A10	20100000	2625699	0.626426	16733
A10	20110000	2615699	0.626212	16693
A10	20120000	2605699	0.626503	16673
A10	20130000	2595699	0.626503	16673
A10	20140000	2585699	0.626507	16672
A10	20150000	2575699	0.62652	16670
A10	20160000	2565699	0.626394	16600
A10	20170000	2555699	0.626121	16519
A10	20180000	2545699	0.626336	16429
A10	20190000	2535699	0.626336	16429
A10	20200000	2525699	0.626336	16429
A10	20210000	2515699	0.626326	16428
A10	20220000	2505699	0.626326	16428
A10	20230000	2495699	0.626326	16428
A10	20240000	2485699	0.626331	16427
A10	20250000	2475699	0.626333	16425

## Sheet: Table S6
Table S6 PCR primers used to amplify InDel markers in the candidate region.
Name	Primer sequence (5'-3')	position
YLF1	AGATTCCCTAGAACGGACGCTAT	41627028
	AGAGGGGAGAGGTGAGACAGATA	41627835
YLF2	CAGAGGTTGATAGAGCAGATGGA	42204684
	AGACCAGGGAGGCATACCAGA	42203979
YLF3	AGATGCTTGCTTTTTATTTATTGC	42391391
	TTCTTGTTTGTTTAGTGTGTGTGG	42392045
YLF4	CCGTAGTTTGAAAGCCAGGACA	43098311
	GGAAATTAGCGAAAGCTGAAGG	43098831
YLF5	AAGCGTGTTATTACTAGGTTCCGC	44892036
	CATTTCTTCAGTGGTCTGCTCG	44892725
YLF6	GGGTTAGGTTTTTTTGTTCAGTTT	45042151
	TAAAGGAAAAGAATGTGCGAAGAG	45042661
YLF7	TCCGCCTTGTTCAAATACACTAC	45060737
	AAGCCTAATCTAATCCAACCCTT	45061084
YLF8	ACCCTAGCAGATTCGACTTCAA	43396017
	TGCTCGTGCTTAGTCAAAACAA	43396321
YLF9	GGGCTTTCTTCATATATTACTCACTACT	43690237
	CACTTTTTCATTTTATTTCAAGGGTT	43690669
YLF10	AGATCTCTTCGTATCAAAGGAGCT	44044037
	AGAAACATTGGATTCAAAAAATTTC	44044394
YLF11	AAATTATGTATACACTATCTGCAAA	44122763
	CAGAGAGAGACAACAAGGAGC	44122990
YLF12	GCTTCATAATTCAAGAACAGACT	44510863
	GCAATGGTGGTGGTAGTGAC	44511327
YLF13	CAAACTGCATGCCAAAAAAA	44745438
	CATTGAATTAAACTATCAAAGAGATAACC	44745825
YLF14	TTTATTAATACTGGTAATTGGTAAACAA	44892261
	TGTCGTCTATTTTCAAATTATTCTTATT	44892657
YLF15	AGGGGAAAACGAAAAGCTCT	44905419
	AGGGGGACTTCATTAGCAAA	44905807
YLF16	TGTTAGGTGTAAACTTTAAAGCCG	44953724
	CTCTGTCCCCCATTTTTGATT	44954045
YLF17	ACGTGTGCAAAAACCCTTGT	45040893
	TGCCCATAATAACCTTCTCCC	45041328
YLF18	CAGATTCACAAGACAAGAAAAAAA	45060892
	ATAGGCAGAGAATAGAAGGTGGT	45061619
YLF19	ACGCCATTCTCACTGCTTCCTT	45068852
	TCAAGCGGAACAACCACCAATA	45069369
YLF20	ATGGCTCATTGGCTCTGCTTC	45143554
	TCTTCTTTCATTATTCCTTCACCC	45144111

## Sheet: Table S7
Table S7 Statistical trancriptome data.
Sample	Raw_Read_Number	Raw_Bases	Clean_Reads	Total_Mapped
CX001_1	47934536	7238114936	44520232	39997753 (89.84%)
CX001_2	43962556	6638345956	40894710	36834431 (90.07%)
CX001_3	49311166	7445986066	45771366	41212399 (90.04%)
FT_1	42747688	6454900888	39786770	36533246 (91.82%)
FT_2	44233288	6679226488	41166328	37932798 (92.15%)
FT_3	42733800	6452803800	39781234	36823173 (92.56%)

## Sheet: Table S8
Table S8 DEGs in diferent enriched GO terms.
GO.ID	Category	Term	Up	Down	DEG	Total	Pvalue
GO:0044262	BP	cellular carbohydrate metabolic process	36	10	46	125	1.86e-05
GO:0055114	BP	oxidation-reduction process	168	176	344	1431	0.000323503
GO:0005984	BP	disaccharide metabolic process	14	6	20	46	0.000358587
GO:0016051	BP	carbohydrate biosynthetic process	28	9	37	106	0.000400647
GO:0005975	BP	carbohydrate metabolic process	99	37	136	511	0.000442609
GO:0034637	BP	cellular carbohydrate biosynthetic process	28	8	36	103	0.000463443
GO:0009311	BP	oligosaccharide metabolic process	14	6	20	47	0.00050491
GO:0009733	BP	response to auxin	36	10	46	143	0.000695873
GO:0007165	BP	signal transduction	54	63	117	439	0.00102582
GO:0023052	BP	signaling	54	63	117	439	0.00102582
GO:0007154	BP	cell communication	55	65	120	452	0.00103771
GO:0005991	BP	trehalose metabolic process	9	5	14	32	0.00251495
GO:0005992	BP	trehalose biosynthetic process	9	5	14	32	0.00251495
GO:0046351	BP	disaccharide biosynthetic process	9	5	14	32	0.00251495
GO:0009312	BP	oligosaccharide biosynthetic process	9	5	14	33	0.00355313
GO:0050896	BP	response to stimulus	142	137	279	1190	0.00543035
GO:0006629	BP	lipid metabolic process	55	41	96	369	0.00589355
GO:0009785	BP	blue light signaling pathway	0	3	3	3	0.00866501
GO:0030522	BP	intracellular receptor signaling pathway	0	3	3	3	0.00866501
GO:0071483	BP	cellular response to blue light	0	3	3	3	0.00866501
GO:0005976	BP	polysaccharide metabolic process	22	3	25	77	0.0094138
GO:0044264	BP	cellular polysaccharide metabolic process	22	3	25	77	0.0094138
GO:0010033	BP	response to organic substance	40	20	60	224	0.0140696
GO:0009719	BP	response to endogenous stimulus	40	18	58	219	0.0195277
GO:0009725	BP	response to hormone	40	18	58	219	0.0195277
GO:0006073	BP	cellular glucan metabolic process	16	3	19	58	0.0198456
GO:0044042	BP	glucan metabolic process	16	3	19	58	0.0198456
GO:0008610	BP	lipid biosynthetic process	26	14	40	143	0.0201984
GO:0000271	BP	polysaccharide biosynthetic process	19	3	22	71	0.024697
GO:0033692	BP	cellular polysaccharide biosynthetic process	19	3	22	71	0.024697
GO:0032787	BP	monocarboxylic acid metabolic process	8	7	15	44	0.0253297
GO:0051716	BP	cellular response to stimulus	61	73	134	560	0.0254343
GO:0042221	BP	response to chemical	43	21	64	249	0.0274432
GO:0006450	BP	regulation of translational fidelity	1	1	2	2	0.0422015
GO:0010411	BP	xyloglucan metabolic process	2	0	2	2	0.0422015
GO:0005985	BP	sucrose metabolic process	5	1	6	14	0.0492522
GO:0010383	BP	cell wall polysaccharide metabolic process	8	0	8	21	0.0494772
GO:0010410	BP	hemicellulose metabolic process	8	0	8	21	0.0494772
GO:0044036	BP	cell wall macromolecule metabolic process	8	0	8	21	0.0494772
GO:0009250	BP	glucan biosynthetic process	13	3	16	52	0.0536047
GO:0030243	BP	cellulose metabolic process	13	3	16	52	0.0536047
GO:0030244	BP	cellulose biosynthetic process	13	3	16	52	0.0536047
GO:0051273	BP	beta-glucan metabolic process	13	3	16	52	0.0536047
GO:0051274	BP	beta-glucan biosynthetic process	13	3	16	52	0.0536047
GO:0072330	BP	monocarboxylic acid biosynthetic process	7	4	11	33	0.059904
GO:0006816	BP	calcium ion transport	4	0	4	8	0.0613665
GO:0042445	BP	hormone metabolic process	1	3	4	8	0.0613665
GO:0006528	BP	asparagine metabolic process	0	3	3	5	0.0621616
GO:0006529	BP	asparagine biosynthetic process	0	3	3	5	0.0621616
GO:0006643	BP	membrane lipid metabolic process	2	1	3	5	0.0621616
GO:0006664	BP	glycolipid metabolic process	2	1	3	5	0.0621616
GO:0009066	BP	aspartate family amino acid metabolic process	0	3	3	5	0.0621616
GO:0009067	BP	aspartate family amino acid biosynthetic process	0	3	3	5	0.0621616
GO:0009247	BP	glycolipid biosynthetic process	2	1	3	5	0.0621616
GO:0009637	BP	response to blue light	0	3	3	5	0.0621616
GO:0046467	BP	membrane lipid biosynthetic process	2	1	3	5	0.0621616
GO:0072527	BP	pyrimidine-containing compound metabolic process	0	3	3	5	0.0621616
GO:0072528	BP	pyrimidine-containing compound biosynthetic process	0	3	3	5	0.0621616
GO:1903509	BP	liposaccharide metabolic process	2	1	3	5	0.0621616
GO:0009416	BP	response to light stimulus	3	4	7	19	0.0762568
GO:0019953	BP	sexual reproduction	3	4	7	19	0.0762568
GO:0044703	BP	multi-organism reproductive process	3	4	7	19	0.0762568
GO:0010817	BP	regulation of hormone levels	2	3	5	12	0.0799326
GO:0008654	BP	phospholipid biosynthetic process	5	6	11	35	0.0871788
GO:0006661	BP	phosphatidylinositol biosynthetic process	2	4	6	16	0.0908696
GO:0036092	BP	phosphatidylinositol-3-phosphate biosynthetic process	2	4	6	16	0.0908696
GO:0002682	BP	regulation of immune system process	1	3	4	9	0.0929517
GO:0002831	BP	regulation of response to biotic stimulus	1	3	4	9	0.0929517
GO:0032101	BP	regulation of response to external stimulus	1	3	4	9	0.0929517
GO:0045088	BP	regulation of innate immune response	1	3	4	9	0.0929517
GO:0050776	BP	regulation of immune response	1	3	4	9	0.0929517
GO:0071214	BP	cellular response to abiotic stimulus	1	3	4	9	0.0929517
GO:0071478	BP	cellular response to radiation	1	3	4	9	0.0929517
GO:0071482	BP	cellular response to light stimulus	1	3	4	9	0.0929517
GO:0104004	BP	cellular response to environmental stimulus	1	3	4	9	0.0929517
GO:0051704	BP	multi-organism process	3	4	7	20	0.0973294
GO:0007219	BP	Notch signaling pathway	1	2	3	6	0.105655
GO:0009072	BP	aromatic amino acid family metabolic process	1	2	3	6	0.105655
GO:0009617	BP	response to bacterium	2	1	3	6	0.105655
GO:0042742	BP	defense response to bacterium	2	1	3	6	0.105655
GO:0006721	BP	terpenoid metabolic process	1	4	5	13	0.108705
GO:0016114	BP	terpenoid biosynthetic process	1	4	5	13	0.108705
GO:0002218	BP	activation of innate immune response	1	1	2	3	0.109274
GO:0002252	BP	immune effector process	1	1	2	3	0.109274
GO:0002253	BP	activation of immune response	1	1	2	3	0.109274
GO:0002684	BP	positive regulation of immune system process	1	1	2	3	0.109274
GO:0002833	BP	positive regulation of response to biotic stimulus	1	1	2	3	0.109274
GO:0006515	BP	protein quality control for misfolded or incompletely synthesized proteins	2	0	2	3	0.109274
GO:0006623	BP	protein targeting to vacuole	2	0	2	3	0.109274
GO:0006772	BP	thiamine metabolic process	0	2	2	3	0.109274
GO:0009228	BP	thiamine biosynthetic process	0	2	2	3	0.109274
GO:0009682	BP	induced systemic resistance	1	1	2	3	0.109274
GO:0009694	BP	jasmonic acid metabolic process	1	1	2	3	0.109274
GO:0009753	BP	response to jasmonic acid	1	1	2	3	0.109274
GO:0009864	BP	induced systemic resistance, jasmonic acid mediated signaling pathway	1	1	2	3	0.109274
GO:0009867	BP	jasmonic acid mediated signaling pathway	1	1	2	3	0.109274
GO:0010921	BP	regulation of phosphatase activity	0	2	2	3	0.109274
GO:0031349	BP	positive regulation of defense response	1	1	2	3	0.109274
GO:0032103	BP	positive regulation of response to external stimulus	1	1	2	3	0.109274
GO:0035303	BP	regulation of dephosphorylation	0	2	2	3	0.109274
GO:0035304	BP	regulation of protein dephosphorylation	0	2	2	3	0.109274
GO:0042723	BP	thiamine-containing compound metabolic process	0	2	2	3	0.109274
GO:0042724	BP	thiamine-containing compound biosynthetic process	0	2	2	3	0.109274
GO:0043666	BP	regulation of phosphoprotein phosphatase activity	0	2	2	3	0.109274
GO:0045089	BP	positive regulation of innate immune response	1	1	2	3	0.109274
GO:0050778	BP	positive regulation of immune response	1	1	2	3	0.109274
GO:0070070	BP	proton-transporting V-type ATPase complex assembly	1	1	2	3	0.109274
GO:0070072	BP	vacuolar proton-transporting V-type ATPase complex assembly	1	1	2	3	0.109274
GO:0071395	BP	cellular response to jasmonic acid stimulus	1	1	2	3	0.109274
GO:0072665	BP	protein localization to vacuole	2	0	2	3	0.109274
GO:0072666	BP	establishment of protein localization to vacuole	2	0	2	3	0.109274
GO:0000160	BP	phosphorelay signal transduction system	20	1	21	79	0.11825
GO:0009314	BP	response to radiation	3	4	7	21	0.121256
GO:0050789	BP	regulation of biological process	218	289	507	2366	0.122227
GO:0000398	BP	mRNA splicing, via spliceosome	2	6	8	25	0.123018
GO:0090407	BP	organophosphate biosynthetic process	5	9	14	50	0.130203
GO:0006694	BP	steroid biosynthetic process	3	1	4	10	0.130604
GO:0030001	BP	metal ion transport	33	22	55	232	0.131708
GO:0050794	BP	regulation of cellular process	204	277	481	2247	0.136401
GO:0007033	BP	vacuole organization	2	4	6	18	0.146493
GO:0002376	BP	immune system process	2	5	7	22	0.147878
GO:0006955	BP	immune response	2	5	7	22	0.147878
GO:0008272	BP	sulfate transport	2	5	7	22	0.147878
GO:0045087	BP	innate immune response	2	5	7	22	0.147878
GO:0072348	BP	sulfur compound transport	2	5	7	22	0.147878
GO:0009628	BP	response to abiotic stimulus	6	11	17	64	0.149484
GO:0006338	BP	chromatin remodeling	2	1	3	7	0.157501
GO:0007166	BP	cell surface receptor signaling pathway	1	2	3	7	0.157501
GO:0016042	BP	lipid catabolic process	1	2	3	7	0.157501
GO:0006364	BP	rRNA processing	4	3	7	23	0.17697
GO:0016072	BP	rRNA metabolic process	4	3	7	23	0.17697
GO:0044038	BP	cell wall macromolecule biosynthetic process	6	0	6	19	0.17891
GO:0045017	BP	glycerolipid biosynthetic process	2	4	6	19	0.17891
GO:0045491	BP	xylan metabolic process	6	0	6	19	0.17891
GO:0045492	BP	xylan biosynthetic process	6	0	6	19	0.17891
GO:0046474	BP	glycerophospholipid biosynthetic process	2	4	6	19	0.17891
GO:0070589	BP	cellular component macromolecule biosynthetic process	6	0	6	19	0.17891
GO:0070592	BP	cell wall polysaccharide biosynthetic process	6	0	6	19	0.17891
GO:0044283	BP	small molecule biosynthetic process	8	9	17	66	0.182863
GO:0065007	BP	biological regulation	227	296	523	2466	0.18617
GO:0000105	BP	histidine biosynthetic process	1	1	2	4	0.189224
GO:0006090	BP	pyruvate metabolic process	0	2	2	4	0.189224
GO:0006096	BP	glycolytic process	0	2	2	4	0.189224
GO:0006165	BP	nucleoside diphosphate phosphorylation	0	2	2	4	0.189224
GO:0006547	BP	histidine metabolic process	1	1	2	4	0.189224
GO:0006757	BP	ATP generation from ADP	0	2	2	4	0.189224
GO:0006767	BP	water-soluble vitamin metabolic process	0	2	2	4	0.189224
GO:0007006	BP	mitochondrial membrane organization	1	1	2	4	0.189224
GO:0007008	BP	outer mitochondrial membrane organization	1	1	2	4	0.189224
GO:0009073	BP	aromatic amino acid family biosynthetic process	1	1	2	4	0.189224
GO:0009132	BP	nucleoside diphosphate metabolic process	0	2	2	4	0.189224
GO:0009135	BP	purine nucleoside diphosphate metabolic process	0	2	2	4	0.189224
GO:0009179	BP	purine ribonucleoside diphosphate metabolic process	0	2	2	4	0.189224
GO:0009185	BP	ribonucleoside diphosphate metabolic process	0	2	2	4	0.189224
GO:0009648	BP	photoperiodism	2	0	2	4	0.189224
GO:0009790	BP	embryo development	0	2	2	4	0.189224
GO:0009793	BP	embryo development ending in seed dormancy	0	2	2	4	0.189224
GO:0010207	BP	photosystem II assembly	0	2	2	4	0.189224
GO:0010228	BP	vegetative to reproductive phase transition of meristem	2	0	2	4	0.189224
GO:0032886	BP	regulation of microtubule-based process	0	2	2	4	0.189224
GO:0042364	BP	water-soluble vitamin biosynthetic process	0	2	2	4	0.189224
GO:0045040	BP	protein insertion into mitochondrial outer membrane	1	1	2	4	0.189224
GO:0046031	BP	ADP metabolic process	0	2	2	4	0.189224
GO:0046939	BP	nucleotide phosphorylation	0	2	2	4	0.189224
GO:0048573	BP	photoperiodism, flowering	2	0	2	4	0.189224
GO:0051204	BP	protein insertion into mitochondrial membrane	1	1	2	4	0.189224
GO:0051336	BP	regulation of hydrolase activity	0	2	2	4	0.189224
GO:0052803	BP	imidazole-containing compound metabolic process	1	1	2	4	0.189224
GO:0090151	BP	establishment of protein localization to mitochondrial membrane	1	1	2	4	0.189224
GO:0000375	BP	RNA splicing, via transesterification reactions	2	6	8	28	0.202112
GO:0000377	BP	RNA splicing, via transesterification reactions with bulged adenosine as nucleophile	2	6	8	28	0.202112
GO:0071554	BP	cell wall organization or biogenesis	23	4	27	112	0.20402
GO:0000380	BP	alternative mRNA splicing, via spliceosome	1	0	1	1	0.205465
GO:0001510	BP	RNA methylation	0	1	1	1	0.205465
GO:0009888	BP	tissue development	0	1	1	1	0.205465
GO:0010374	BP	stomatal complex development	0	1	1	1	0.205465
GO:0017186	BP	peptidyl-pyroglutamic acid biosynthetic process, using glutaminyl-peptide cyclotransferase	1	0	1	1	0.205465
GO:0018199	BP	peptidyl-glutamine modification	1	0	1	1	0.205465
GO:0030488	BP	tRNA methylation	0	1	1	1	0.205465
GO:0035435	BP	phosphate ion transmembrane transport	1	0	1	1	0.205465
GO:0045036	BP	protein targeting to chloroplast	0	1	1	1	0.205465
GO:0045038	BP	protein import into chloroplast thylakoid membrane	0	1	1	1	0.205465
GO:0048582	BP	positive regulation of post-embryonic development	0	1	1	1	0.205465
GO:0051094	BP	positive regulation of developmental process	0	1	1	1	0.205465
GO:0051240	BP	positive regulation of multicellular organismal process	0	1	1	1	0.205465
GO:0072596	BP	establishment of protein localization to chloroplast	0	1	1	1	0.205465
GO:0072598	BP	protein localization to chloroplast	0	1	1	1	0.205465
GO:0090558	BP	plant epidermis development	0	1	1	1	0.205465
GO:2000038	BP	regulation of stomatal complex development	0	1	1	1	0.205465
GO:2000123	BP	positive regulation of stomatal complex development	0	1	1	1	0.205465
GO:0006605	BP	protein targeting	4	3	7	24	0.208251
GO:0006753	BP	nucleoside phosphate metabolic process	0	7	7	24	0.208251
GO:0009117	BP	nucleotide metabolic process	0	7	7	24	0.208251
GO:0050801	BP	ion homeostasis	4	3	7	24	0.208251
GO:0019637	BP	organophosphate metabolic process	9	21	30	126	0.209407
GO:0006813	BP	potassium ion transport	7	6	13	50	0.2134
GO:0001558	BP	regulation of cell growth	0	3	3	8	0.215181
GO:0006714	BP	sesquiterpenoid metabolic process	0	3	3	8	0.215181
GO:0009826	BP	unidimensional cell growth	0	3	3	8	0.215181
GO:0016106	BP	sesquiterpenoid biosynthetic process	0	3	3	8	0.215181
GO:0042814	BP	monopolar cell growth	0	3	3	8	0.215181
GO:0051510	BP	regulation of unidimensional cell growth	0	3	3	8	0.215181
GO:0051513	BP	regulation of monopolar cell growth	0	3	3	8	0.215181
GO:0060560	BP	developmental growth involved in morphogenesis	0	3	3	8	0.215181
GO:0031324	BP	negative regulation of cellular metabolic process	2	3	5	16	0.218307
GO:0008202	BP	steroid metabolic process	3	1	4	12	0.220059
GO:0006979	BP	response to oxidative stress	20	12	32	136	0.221216
GO:0016053	BP	organic acid biosynthetic process	8	6	14	55	0.226401
GO:0046394	BP	carboxylic acid biosynthetic process	8	6	14	55	0.226401
GO:0009664	BP	plant-type cell wall organization	14	4	18	73	0.229617
GO:0071555	BP	cell wall organization	14	4	18	73	0.229617
GO:0006633	BP	fatty acid biosynthetic process	7	0	7	25	0.241397
GO:0048878	BP	chemical homeostasis	4	3	7	25	0.241397
GO:0051128	BP	regulation of cellular component organization	3	4	7	25	0.241397
GO:0035556	BP	intracellular signal transduction	27	9	36	156	0.242636
GO:0044255	BP	cellular lipid metabolic process	19	20	39	170	0.244271
GO:0022613	BP	ribonucleoprotein complex biogenesis	5	9	14	56	0.248548
GO:0006869	BP	lipid transport	9	9	18	74	0.248834
GO:0045229	BP	external encapsulating structure organization	14	4	18	74	0.248834
GO:0016049	BP	cell growth	6	3	9	34	0.252161
GO:0006662	BP	glycerol ether metabolic process	5	6	11	43	0.257338
GO:0018904	BP	ether metabolic process	5	6	11	43	0.257338
GO:0006873	BP	cellular ion homeostasis	4	1	5	17	0.260503
GO:0055082	BP	cellular chemical homeostasis	4	1	5	17	0.260503
GO:0000245	BP	spliceosomal complex assembly	0	2	2	5	0.273933
GO:0006081	BP	cellular aldehyde metabolic process	0	2	2	5	0.273933
GO:0006376	BP	mRNA splice site selection	0	2	2	5	0.273933
GO:0009119	BP	ribonucleoside metabolic process	0	2	2	5	0.273933
GO:0009743	BP	response to carbohydrate	0	2	2	5	0.273933
GO:0009744	BP	response to sucrose	0	2	2	5	0.273933
GO:0015969	BP	guanosine tetraphosphate metabolic process	0	2	2	5	0.273933
GO:0016052	BP	carbohydrate catabolic process	0	2	2	5	0.273933
GO:0016108	BP	tetraterpenoid metabolic process	1	1	2	5	0.273933
GO:0016109	BP	tetraterpenoid biosynthetic process	1	1	2	5	0.273933
GO:0016116	BP	carotenoid metabolic process	1	1	2	5	0.273933
GO:0016117	BP	carotenoid biosynthetic process	1	1	2	5	0.273933
GO:0033865	BP	nucleoside bisphosphate metabolic process	0	2	2	5	0.273933
GO:0033875	BP	ribonucleoside bisphosphate metabolic process	0	2	2	5	0.273933
GO:0034032	BP	purine nucleoside bisphosphate metabolic process	0	2	2	5	0.273933
GO:0034035	BP	purine ribonucleoside bisphosphate metabolic process	0	2	2	5	0.273933
GO:0034285	BP	response to disaccharide	0	2	2	5	0.273933
GO:0042278	BP	purine nucleoside metabolic process	0	2	2	5	0.273933
GO:0042440	BP	pigment metabolic process	1	1	2	5	0.273933
GO:0042446	BP	hormone biosynthetic process	0	2	2	5	0.273933
GO:0043562	BP	cellular response to nitrogen levels	0	2	2	5	0.273933
GO:0046128	BP	purine ribonucleoside metabolic process	0	2	2	5	0.273933
GO:0046148	BP	pigment biosynthetic process	1	1	2	5	0.273933
GO:0070071	BP	proton-transporting two-sector ATPase complex assembly	1	1	2	5	0.273933
GO:1901068	BP	guanosine-containing compound metabolic process	0	2	2	5	0.273933
GO:1901334	BP	lactone metabolic process	0	2	2	5	0.273933
GO:1901336	BP	lactone biosynthetic process	0	2	2	5	0.273933
GO:1901600	BP	strigolactone metabolic process	0	2	2	5	0.273933
GO:1901601	BP	strigolactone biosynthetic process	0	2	2	5	0.273933
GO:0000902	BP	cell morphogenesis	0	3	3	9	0.276296
GO:0006284	BP	base-excision repair	1	2	3	9	0.276296
GO:0009812	BP	flavonoid metabolic process	0	3	3	9	0.276296
GO:0009813	BP	flavonoid biosynthetic process	0	3	3	9	0.276296
GO:0016559	BP	peroxisome fission	0	3	3	9	0.276296
GO:0022603	BP	regulation of anatomical structure morphogenesis	0	3	3	9	0.276296
GO:0022604	BP	regulation of cell morphogenesis	0	3	3	9	0.276296
GO:0009892	BP	negative regulation of metabolic process	3	6	9	35	0.282154
GO:0015979	BP	photosynthesis	4	24	28	122	0.286677
GO:0008152	BP	metabolic process	831	909	1740	8415	0.288984
GO:0006163	BP	purine nucleotide metabolic process	0	6	6	22	0.28956
GO:0008643	BP	carbohydrate transport	2	4	6	22	0.28956
GO:0009150	BP	purine ribonucleotide metabolic process	0	6	6	22	0.28956
GO:0009259	BP	ribonucleotide metabolic process	0	6	6	22	0.28956
GO:0019693	BP	ribose phosphate metabolic process	0	6	6	22	0.28956
GO:0072521	BP	purine-containing compound metabolic process	0	6	6	22	0.28956
GO:0046834	BP	lipid phosphorylation	1	4	5	18	0.304354
GO:0046854	BP	phosphatidylinositol phosphorylation	1	4	5	18	0.304354
GO:0015698	BP	inorganic anion transport	9	6	15	63	0.305287
GO:0048518	BP	positive regulation of biological process	8	7	15	63	0.305287
GO:0071669	BP	plant-type cell wall organization or biogenesis	14	4	18	77	0.309902
GO:0040007	BP	growth	6	3	9	36	0.313051
GO:0007623	BP	circadian rhythm	3	1	4	14	0.320676
GO:0048511	BP	rhythmic process	3	1	4	14	0.320676
GO:0051172	BP	negative regulation of nitrogen compound metabolic process	2	2	4	14	0.320676
GO:0000003	BP	reproduction	5	7	12	50	0.323577
GO:0022414	BP	reproductive process	5	7	12	50	0.323577
GO:0010215	BP	cellulose microfibril organization	6	0	6	23	0.329298
GO:0019220	BP	regulation of phosphate metabolic process	3	3	6	23	0.329298
GO:0030198	BP	extracellular matrix organization	6	0	6	23	0.329298
GO:0043062	BP	extracellular structure organization	6	0	6	23	0.329298
GO:0051174	BP	regulation of phosphorus metabolic process	3	3	6	23	0.329298
GO:0070726	BP	cell wall assembly	6	0	6	23	0.329298
GO:0071668	BP	plant-type cell wall assembly	6	0	6	23	0.329298
GO:0031667	BP	response to nutrient levels	1	2	3	10	0.338735
GO:0031669	BP	cellular response to nutrient levels	1	2	3	10	0.338735
GO:0040008	BP	regulation of growth	0	3	3	10	0.338735
GO:0048584	BP	positive regulation of response to stimulus	1	2	3	10	0.338735
GO:0048589	BP	developmental growth	0	3	3	10	0.338735
GO:0048638	BP	regulation of developmental growth	0	3	3	10	0.338735
GO:0006644	BP	phospholipid metabolic process	9	14	23	102	0.344652
GO:0009653	BP	anatomical structure morphogenesis	0	5	5	19	0.349155
GO:0010876	BP	lipid localization	9	9	18	79	0.3528
GO:0001763	BP	morphogenesis of a branching structure	0	2	2	6	0.358072
GO:0006353	BP	DNA-templated transcription, termination	1	1	2	6	0.358072
GO:0009627	BP	systemic acquired resistance	0	2	2	6	0.358072
GO:0009814	BP	defense response, incompatible interaction	0	2	2	6	0.358072
GO:0010112	BP	regulation of systemic acquired resistance	0	2	2	6	0.358072
GO:0010223	BP	secondary shoot formation	0	2	2	6	0.358072
GO:0010346	BP	shoot axis formation	0	2	2	6	0.358072
GO:0012501	BP	programmed cell death	1	1	2	6	0.358072
GO:0015850	BP	organic hydroxy compound transport	2	0	2	6	0.358072
GO:0015918	BP	sterol transport	2	0	2	6	0.358072
GO:0018342	BP	protein prenylation	2	0	2	6	0.358072
GO:0032365	BP	intracellular lipid transport	2	0	2	6	0.358072
GO:0032366	BP	intracellular sterol transport	2	0	2	6	0.358072
GO:0043044	BP	ATP-dependent chromatin remodeling	1	1	2	6	0.358072
GO:0044743	BP	protein transmembrane import into intracellular organelle	0	2	2	6	0.358072
GO:0051301	BP	cell division	1	1	2	6	0.358072
GO:0065002	BP	intracellular protein transmembrane transport	0	2	2	6	0.358072
GO:0071806	BP	protein transmembrane transport	0	2	2	6	0.358072
GO:0097354	BP	prenylation	2	0	2	6	0.358072
GO:0010605	BP	negative regulation of macromolecule metabolic process	3	5	8	33	0.363838
GO:0000018	BP	regulation of DNA recombination	0	1	1	2	0.368728
GO:0000412	BP	histone peptidyl-prolyl isomerization	1	0	1	2	0.368728
GO:0000910	BP	cytokinesis	0	1	1	2	0.368728
GO:0000917	BP	division septum assembly	0	1	1	2	0.368728
GO:0006006	BP	glucose metabolic process	0	1	1	2	0.368728
GO:0006094	BP	gluconeogenesis	0	1	1	2	0.368728
GO:0006109	BP	regulation of carbohydrate metabolic process	0	1	1	2	0.368728
GO:0006111	BP	regulation of gluconeogenesis	0	1	1	2	0.368728
GO:0006220	BP	pyrimidine nucleotide metabolic process	0	1	1	2	0.368728
GO:0006221	BP	pyrimidine nucleotide biosynthetic process	0	1	1	2	0.368728
GO:0006420	BP	arginyl-tRNA aminoacylation	1	0	1	2	0.368728
GO:0006487	BP	protein N-linked glycosylation	0	1	1	2	0.368728
GO:0006915	BP	apoptotic process	1	0	1	2	0.368728
GO:0008593	BP	regulation of Notch signaling pathway	0	1	1	2	0.368728
GO:0010024	BP	phytochromobilin biosynthetic process	0	1	1	2	0.368728
GO:0010639	BP	negative regulation of organelle organization	1	0	1	2	0.368728
GO:0010675	BP	regulation of cellular carbohydrate metabolic process	0	1	1	2	0.368728
GO:0010677	BP	negative regulation of cellular carbohydrate metabolic process	0	1	1	2	0.368728
GO:0010906	BP	regulation of glucose metabolic process	0	1	1	2	0.368728
GO:0015840	BP	urea transport	1	0	1	2	0.368728
GO:0016032	BP	viral process	0	1	1	2	0.368728
GO:0019080	BP	viral gene expression	0	1	1	2	0.368728
GO:0019083	BP	viral transcription	0	1	1	2	0.368728
GO:0019319	BP	hexose biosynthetic process	0	1	1	2	0.368728
GO:0019755	BP	one-carbon compound transport	1	0	1	2	0.368728
GO:0030834	BP	regulation of actin filament depolymerization	1	0	1	2	0.368728
GO:0030835	BP	negative regulation of actin filament depolymerization	1	0	1	2	0.368728
GO:0030837	BP	negative regulation of actin filament polymerization	1	0	1	2	0.368728
GO:0031333	BP	negative regulation of protein-containing complex assembly	1	0	1	2	0.368728
GO:0031397	BP	negative regulation of protein ubiquitination	1	0	1	2	0.368728
GO:0031400	BP	negative regulation of protein modification process	1	0	1	2	0.368728
GO:0032269	BP	negative regulation of cellular protein metabolic process	1	0	1	2	0.368728
GO:0032272	BP	negative regulation of protein polymerization	1	0	1	2	0.368728
GO:0032465	BP	regulation of cytokinesis	0	1	1	2	0.368728
GO:0032506	BP	cytokinetic process	0	1	1	2	0.368728
GO:0032954	BP	regulation of cytokinetic process	0	1	1	2	0.368728
GO:0032955	BP	regulation of division septum assembly	0	1	1	2	0.368728
GO:0034293	BP	sexual sporulation	0	1	1	2	0.368728
GO:0042981	BP	regulation of apoptotic process	1	0	1	2	0.368728
GO:0043066	BP	negative regulation of apoptotic process	1	0	1	2	0.368728
GO:0043067	BP	regulation of programmed cell death	1	0	1	2	0.368728
GO:0043069	BP	negative regulation of programmed cell death	1	0	1	2	0.368728
GO:0043242	BP	negative regulation of protein-containing complex disassembly	1	0	1	2	0.368728
GO:0043255	BP	regulation of carbohydrate biosynthetic process	0	1	1	2	0.368728
GO:0043903	BP	regulation of interspecies interactions between organisms	0	1	1	2	0.368728
GO:0043934	BP	sporulation	0	1	1	2	0.368728
GO:0045048	BP	protein insertion into ER membrane	0	1	1	2	0.368728
GO:0045721	BP	negative regulation of gluconeogenesis	0	1	1	2	0.368728
GO:0045747	BP	positive regulation of Notch signaling pathway	0	1	1	2	0.368728
GO:0045910	BP	negative regulation of DNA recombination	0	1	1	2	0.368728
GO:0045912	BP	negative regulation of carbohydrate metabolic process	0	1	1	2	0.368728
GO:0046364	BP	monosaccharide biosynthetic process	0	1	1	2	0.368728
GO:0046782	BP	regulation of viral transcription	0	1	1	2	0.368728
GO:0048236	BP	plant-type sporogenesis	0	1	1	2	0.368728
GO:0048524	BP	positive regulation of viral process	0	1	1	2	0.368728
GO:0050434	BP	positive regulation of viral transcription	0	1	1	2	0.368728
GO:0050792	BP	regulation of viral process	0	1	1	2	0.368728
GO:0051016	BP	barbed-end actin filament capping	1	0	1	2	0.368728
GO:0051053	BP	negative regulation of DNA metabolic process	0	1	1	2	0.368728
GO:0051129	BP	negative regulation of cellular component organization	1	0	1	2	0.368728
GO:0051202	BP	phytochromobilin metabolic process	0	1	1	2	0.368728
GO:0051248	BP	negative regulation of protein metabolic process	1	0	1	2	0.368728
GO:0051302	BP	regulation of cell division	0	1	1	2	0.368728
GO:0051348	BP	negative regulation of transferase activity	1	0	1	2	0.368728
GO:0051444	BP	negative regulation of ubiquitin-protein transferase activity	1	0	1	2	0.368728
GO:0051494	BP	negative regulation of cytoskeleton organization	1	0	1	2	0.368728
GO:0051693	BP	actin filament capping	1	0	1	2	0.368728
GO:0051783	BP	regulation of nuclear division	1	0	1	2	0.368728
GO:0062012	BP	regulation of small molecule metabolic process	0	1	1	2	0.368728
GO:0062014	BP	negative regulation of small molecule metabolic process	0	1	1	2	0.368728
GO:0070192	BP	chromosome organization involved in meiotic cell cycle	0	1	1	2	0.368728
GO:0071816	BP	tail-anchored membrane protein insertion into ER membrane	0	1	1	2	0.368728
GO:0071918	BP	urea transmembrane transport	1	0	1	2	0.368728
GO:0090529	BP	cell septum assembly	0	1	1	2	0.368728
GO:1901879	BP	regulation of protein depolymerization	1	0	1	2	0.368728
GO:1901880	BP	negative regulation of protein depolymerization	1	0	1	2	0.368728
GO:1901891	BP	regulation of cell septum assembly	0	1	1	2	0.368728
GO:1902904	BP	negative regulation of supramolecular fiber organization	1	0	1	2	0.368728
GO:1903321	BP	negative regulation of protein modification by small protein conjugation or removal	1	0	1	2	0.368728
GO:1904667	BP	negative regulation of ubiquitin protein ligase activity	1	0	1	2	0.368728
GO:0007031	BP	peroxisome organization	0	4	4	15	0.372383
GO:0009741	BP	response to brassinosteroid	1	3	4	15	0.372383
GO:0009742	BP	brassinosteroid mediated signaling pathway	1	3	4	15	0.372383
GO:0043401	BP	steroid hormone mediated signaling pathway	1	3	4	15	0.372383
GO:0048545	BP	response to steroid hormone	1	3	4	15	0.372383
GO:0071367	BP	cellular response to brassinosteroid stimulus	1	3	4	15	0.372383
GO:0071383	BP	cellular response to steroid hormone stimulus	1	3	4	15	0.372383
GO:0008380	BP	RNA splicing	2	7	9	38	0.376626
GO:0031399	BP	regulation of protein modification process	6	3	9	38	0.376626
GO:0006631	BP	fatty acid metabolic process	7	0	7	29	0.385445
GO:0061024	BP	membrane organization	2	5	7	29	0.385445
GO:0055086	BP	nucleobase-containing small molecule metabolic process	4	10	14	62	0.394125
GO:0007017	BP	microtubule-based process	1	4	5	20	0.394249
GO:0042254	BP	ribosome biogenesis	5	6	11	48	0.396981
GO:0042752	BP	regulation of circadian rhythm	2	1	3	11	0.400755
GO:0042753	BP	positive regulation of circadian rhythm	2	1	3	11	0.400755
GO:0080090	BP	regulation of primary metabolic process	137	186	323	1553	0.407001
GO:0098656	BP	anion transmembrane transport	4	5	9	39	0.408843
GO:0003333	BP	amino acid transmembrane transport	2	4	6	25	0.410147
GO:0006865	BP	amino acid transport	2	4	6	25	0.410147
GO:0050793	BP	regulation of developmental process	2	4	6	25	0.410147
GO:0060255	BP	regulation of macromolecule metabolic process	146	194	340	1637	0.415677
GO:0032268	BP	regulation of cellular protein metabolic process	7	3	10	44	0.417946
GO:0051246	BP	regulation of protein metabolic process	7	3	10	44	0.417946
GO:0051171	BP	regulation of nitrogen compound metabolic process	137	185	322	1551	0.422447
GO:0007034	BP	vacuolar transport	3	4	7	30	0.422516
GO:0015672	BP	monovalent inorganic cation transport	7	12	19	87	0.424129
GO:0006626	BP	protein targeting to mitochondrion	1	1	2	7	0.4383
GO:0006766	BP	vitamin metabolic process	0	2	2	7	0.4383
GO:0006970	BP	response to osmotic stress	0	2	2	7	0.4383
GO:0009110	BP	vitamin biosynthetic process	0	2	2	7	0.4383
GO:0009611	BP	response to wounding	1	1	2	7	0.4383
GO:0009651	BP	response to salt stress	0	2	2	7	0.4383
GO:0015689	BP	molybdate ion transport	1	1	2	7	0.4383
GO:0015919	BP	peroxisomal membrane transport	0	2	2	7	0.4383
GO:0019318	BP	hexose metabolic process	1	1	2	7	0.4383
GO:0043244	BP	regulation of protein-containing complex disassembly	2	0	2	7	0.4383
GO:0044087	BP	regulation of cellular component biogenesis	1	1	2	7	0.4383
GO:0055067	BP	monovalent inorganic cation homeostasis	0	2	2	7	0.4383
GO:0055075	BP	potassium ion homeostasis	0	2	2	7	0.4383
GO:0070585	BP	protein localization to mitochondrion	1	1	2	7	0.4383
GO:0072655	BP	establishment of protein localization to mitochondrion	1	1	2	7	0.4383
GO:0098661	BP	inorganic anion transmembrane transport	2	0	2	7	0.4383
GO:0017144	BP	drug metabolic process	1	4	5	21	0.43904
GO:0046488	BP	phosphatidylinositol metabolic process	6	12	18	83	0.441282
GO:0019222	BP	regulation of metabolic process	146	195	341	1648	0.448522
GO:0031323	BP	regulation of cellular metabolic process	137	186	323	1562	0.456128
GO:0009890	BP	negative regulation of biosynthetic process	1	2	3	12	0.460987
GO:0022618	BP	ribonucleoprotein complex assembly	0	3	3	12	0.460987
GO:0031327	BP	negative regulation of cellular biosynthetic process	1	2	3	12	0.460987
GO:0045934	BP	negative regulation of nucleobase-containing compound metabolic process	1	2	3	12	0.460987
GO:0071826	BP	ribonucleoprotein complex subunit organization	0	3	3	12	0.460987
GO:0120009	BP	intermembrane lipid transfer	1	2	3	12	0.460987
GO:0042546	BP	cell wall biogenesis	13	0	13	60	0.46558
GO:0009266	BP	response to temperature stimulus	1	3	4	17	0.473969
GO:0046034	BP	ATP metabolic process	0	4	4	17	0.473969
GO:0051205	BP	protein insertion into membrane	1	3	4	17	0.473969
GO:0071396	BP	cellular response to lipid	1	3	4	17	0.473969
GO:0051252	BP	regulation of RNA metabolic process	130	182	312	1512	0.47523
GO:0019219	BP	regulation of nucleobase-containing compound metabolic process	130	183	313	1517	0.47601
GO:0017038	BP	protein import	2	3	5	22	0.483004
GO:0033993	BP	response to lipid	1	4	5	22	0.483004
GO:0072657	BP	protein localization to membrane	1	4	5	22	0.483004
GO:0090150	BP	establishment of protein localization to membrane	1	4	5	22	0.483004
GO:0008652	BP	cellular amino acid biosynthetic process	1	5	6	27	0.489949
GO:0009755	BP	hormone-mediated signaling pathway	2	4	6	27	0.489949
GO:0009832	BP	plant-type cell wall biogenesis	6	0	6	27	0.489949
GO:1901607	BP	alpha-amino acid biosynthetic process	1	5	6	27	0.489949
GO:0009889	BP	regulation of biosynthetic process	129	183	312	1515	0.492028
GO:0031326	BP	regulation of cellular biosynthetic process	129	183	312	1515	0.492028
GO:1903825	BP	organic acid transmembrane transport	2	5	7	32	0.495615
GO:1905039	BP	carboxylic acid transmembrane transport	2	5	7	32	0.495615
GO:0000387	BP	spliceosomal snRNP assembly	0	1	1	3	0.498456
GO:0003002	BP	regionalization	1	0	1	3	0.498456
GO:0006066	BP	alcohol metabolic process	0	1	1	3	0.498456
GO:0007029	BP	endoplasmic reticulum organization	0	1	1	3	0.498456
GO:0007076	BP	mitotic chromosome condensation	0	1	1	3	0.498456
GO:0007389	BP	pattern specification process	1	0	1	3	0.498456
GO:0008356	BP	asymmetric cell division	1	0	1	3	0.498456
GO:0009687	BP	abscisic acid metabolic process	0	1	1	3	0.498456
GO:0009688	BP	abscisic acid biosynthetic process	0	1	1	3	0.498456
GO:0009956	BP	radial pattern formation	1	0	1	3	0.498456
GO:0009967	BP	positive regulation of signal transduction	0	1	1	3	0.498456
GO:0010256	BP	endomembrane system organization	0	1	1	3	0.498456
GO:0010647	BP	positive regulation of cell communication	0	1	1	3	0.498456
GO:0016999	BP	antibiotic metabolic process	1	0	1	3	0.498456
GO:0017001	BP	antibiotic catabolic process	1	0	1	3	0.498456
GO:0023056	BP	positive regulation of signaling	0	1	1	3	0.498456
GO:0030261	BP	chromosome condensation	0	1	1	3	0.498456
GO:0033013	BP	tetrapyrrole metabolic process	0	1	1	3	0.498456
GO:0033014	BP	tetrapyrrole biosynthetic process	0	1	1	3	0.498456
GO:0043288	BP	apocarotenoid metabolic process	0	1	1	3	0.498456
GO:0043289	BP	apocarotenoid biosynthetic process	0	1	1	3	0.498456
GO:0044070	BP	regulation of anion transport	1	0	1	3	0.498456
GO:0044403	BP	symbiotic process	0	1	1	3	0.498456
GO:0046165	BP	alcohol biosynthetic process	0	1	1	3	0.498456
GO:0048829	BP	root cap development	0	1	1	3	0.498456
GO:0050826	BP	response to freezing	0	1	1	3	0.498456
GO:1902644	BP	tertiary alcohol metabolic process	0	1	1	3	0.498456
GO:1902645	BP	tertiary alcohol biosynthetic process	0	1	1	3	0.498456
GO:1903046	BP	meiotic cell cycle process	0	1	1	3	0.498456
GO:0010468	BP	regulation of gene expression	138	191	329	1599	0.499146
GO:1901362	BP	organic cyclic compound biosynthetic process	143	202	345	1677	0.499884
GO:0006355	BP	regulation of transcription, DNA-templated	128	182	310	1507	0.501736
GO:1903506	BP	regulation of nucleic acid-templated transcription	128	182	310	1507	0.501736
GO:2001141	BP	regulation of RNA biosynthetic process	128	182	310	1507	0.501736
GO:0030258	BP	lipid modification	3	6	9	42	0.504617
GO:0006650	BP	glycerophospholipid metabolic process	6	12	18	86	0.50774
GO:0046486	BP	glycerolipid metabolic process	6	12	18	86	0.50774
GO:0010556	BP	regulation of macromolecule biosynthetic process	129	182	311	1513	0.508084
GO:2000112	BP	regulation of cellular macromolecule biosynthetic process	129	182	311	1513	0.508084
GO:0016567	BP	protein ubiquitination	16	20	36	174	0.511718
GO:0006367	BP	transcription initiation from RNA polymerase II promoter	1	1	2	8	0.512673
GO:0006414	BP	translational elongation	1	1	2	8	0.512673
GO:0006821	BP	chloride transport	2	0	2	8	0.512673
GO:0010016	BP	shoot system morphogenesis	0	2	2	8	0.512673
GO:0043574	BP	peroxisomal transport	0	2	2	8	0.512673
GO:1905393	BP	plant organ formation	0	2	2	8	0.512673
GO:1901700	BP	response to oxygen-containing compound	5	8	13	62	0.517675
GO:0009408	BP	response to heat	1	2	3	13	0.518418
GO:0009991	BP	response to extracellular stimulus	1	2	3	13	0.518418
GO:0016458	BP	gene silencing	1	2	3	13	0.518418
GO:0031047	BP	gene silencing by RNA	1	2	3	13	0.518418
GO:0031396	BP	regulation of protein ubiquitination	3	0	3	13	0.518418
GO:0031668	BP	cellular response to extracellular stimulus	1	2	3	13	0.518418
GO:0051438	BP	regulation of ubiquitin-protein transferase activity	3	0	3	13	0.518418
GO:0055065	BP	metal ion homeostasis	0	3	3	13	0.518418
GO:0055080	BP	cation homeostasis	0	3	3	13	0.518418
GO:0071496	BP	cellular response to external stimulus	1	2	3	13	0.518418
GO:0098771	BP	inorganic ion homeostasis	0	3	3	13	0.518418
GO:1903320	BP	regulation of protein modification by small protein conjugation or removal	3	0	3	13	0.518418
GO:1904666	BP	regulation of ubiquitin protein ligase activity	3	0	3	13	0.518418
GO:0006265	BP	DNA topological change	1	3	4	18	0.522431
GO:0009415	BP	response to water	2	2	4	18	0.522431
GO:0031347	BP	regulation of defense response	1	3	4	18	0.522431
GO:0048285	BP	organelle fission	1	4	5	23	0.5257
GO:0022900	BP	electron transport chain	1	5	6	28	0.528541
GO:0033365	BP	protein localization to organelle	3	4	7	33	0.531094
GO:0051338	BP	regulation of transferase activity	6	1	7	33	0.531094
GO:0009116	BP	nucleoside metabolic process	4	5	9	43	0.535613
GO:1901657	BP	glycosyl compound metabolic process	4	5	9	43	0.535613
GO:0071103	BP	DNA conformation change	4	8	12	58	0.541437
GO:0048731	BP	system development	5	10	15	73	0.546518
GO:0018130	BP	heterocycle biosynthetic process	140	201	341	1667	0.550706
GO:0044085	BP	cellular component biogenesis	26	19	45	221	0.554478
GO:0006812	BP	cation transport	40	29	69	339	0.557618
GO:0019438	BP	aromatic compound biosynthetic process	140	199	339	1660	0.565386
GO:0006413	BP	translational initiation	2	6	8	39	0.565588
GO:0010629	BP	negative regulation of gene expression	2	4	6	29	0.56587
GO:0044419	BP	interspecies interaction between organisms	3	6	9	44	0.565871
GO:0009891	BP	positive regulation of biosynthetic process	3	2	5	24	0.566767
GO:0010557	BP	positive regulation of macromolecule biosynthetic process	3	2	5	24	0.566767
GO:0010628	BP	positive regulation of gene expression	3	2	5	24	0.566767
GO:0031328	BP	positive regulation of cellular biosynthetic process	3	2	5	24	0.566767
GO:0006325	BP	chromatin organization	6	6	12	59	0.567537
GO:0000079	BP	regulation of cyclin-dependent protein serine/threonine kinase activity	3	1	4	19	0.568638
GO:0001932	BP	regulation of protein phosphorylation	3	1	4	19	0.568638
GO:0006839	BP	mitochondrial transport	1	3	4	19	0.568638
GO:0045859	BP	regulation of protein kinase activity	3	1	4	19	0.568638
GO:0045893	BP	positive regulation of transcription, DNA-templated	2	2	4	19	0.568638
GO:0045935	BP	positive regulation of nucleobase-containing compound metabolic process	2	2	4	19	0.568638
GO:0051254	BP	positive regulation of RNA metabolic process	2	2	4	19	0.568638
GO:0071900	BP	regulation of protein serine/threonine kinase activity	3	1	4	19	0.568638
GO:1902680	BP	positive regulation of RNA biosynthetic process	2	2	4	19	0.568638
GO:1903508	BP	positive regulation of nucleic acid-templated transcription	2	2	4	19	0.568638
GO:1904029	BP	regulation of cyclin-dependent protein kinase activity	3	1	4	19	0.568638
GO:0006415	BP	translational termination	1	2	3	14	0.572347
GO:0048580	BP	regulation of post-embryonic development	2	1	3	14	0.572347
GO:2000026	BP	regulation of multicellular organismal development	2	1	3	14	0.572347
GO:0016310	BP	phosphorylation	158	165	323	1584	0.57677
GO:0000280	BP	nuclear division	1	1	2	9	0.580209
GO:0005996	BP	monosaccharide metabolic process	1	1	2	9	0.580209
GO:0006465	BP	signal peptide processing	1	1	2	9	0.580209
GO:0009414	BP	response to water deprivation	0	2	2	9	0.580209
GO:0048646	BP	anatomical structure formation involved in morphogenesis	0	2	2	9	0.580209
GO:0044281	BP	small molecule metabolic process	30	36	66	327	0.587858
GO:0050790	BP	regulation of catalytic activity	8	4	12	60	0.593026
GO:0006820	BP	anion transport	12	11	23	115	0.59505
GO:0034470	BP	ncRNA processing	4	5	9	45	0.595253
GO:0006323	BP	DNA packaging	3	5	8	40	0.596723
GO:0043207	BP	response to external biotic stimulus	3	5	8	40	0.596723
GO:0051707	BP	response to other organism	3	5	8	40	0.596723
GO:0098542	BP	defense response to other organism	3	5	8	40	0.596723
GO:0010604	BP	positive regulation of macromolecule metabolic process	5	2	7	35	0.598789
GO:0048523	BP	negative regulation of cellular process	4	3	7	35	0.598789
GO:0051173	BP	positive regulation of nitrogen compound metabolic process	5	2	7	35	0.598789
GO:0000154	BP	rRNA modification	1	0	1	4	0.601533
GO:0005982	BP	starch metabolic process	1	0	1	4	0.601533
GO:0006400	BP	tRNA modification	0	1	1	4	0.601533
GO:0006471	BP	protein ADP-ribosylation	1	0	1	4	0.601533
GO:0006536	BP	glutamate metabolic process	0	1	1	4	0.601533
GO:0006537	BP	glutamate biosynthetic process	0	1	1	4	0.601533
GO:0009084	BP	glutamine family amino acid biosynthetic process	0	1	1	4	0.601533
GO:0009409	BP	response to cold	0	1	1	4	0.601533
GO:0009626	BP	plant-type hypersensitive response	0	1	1	4	0.601533
GO:0009914	BP	hormone transport	1	0	1	4	0.601533
GO:0010564	BP	regulation of cell cycle process	0	1	1	4	0.601533
GO:0034050	BP	host programmed cell death induced by symbiont	0	1	1	4	0.601533
GO:0043648	BP	dicarboxylic acid metabolic process	0	1	1	4	0.601533
GO:0043650	BP	dicarboxylic acid biosynthetic process	0	1	1	4	0.601533
GO:0051321	BP	meiotic cell cycle	0	1	1	4	0.601533
GO:0060918	BP	auxin transport	1	0	1	4	0.601533
GO:0070481	BP	nuclear-transcribed mRNA catabolic process, non-stop decay	0	1	1	4	0.601533
GO:0070966	BP	nuclear-transcribed mRNA catabolic process, no-go decay	0	1	1	4	0.601533
GO:0071025	BP	RNA surveillance	0	1	1	4	0.601533
GO:1901605	BP	alpha-amino acid metabolic process	1	5	6	30	0.601709
GO:0042325	BP	regulation of phosphorylation	3	1	4	20	0.612235
GO:0043549	BP	regulation of kinase activity	3	1	4	20	0.612235
GO:1901575	BP	organic substance catabolic process	10	13	23	116	0.613151
GO:0006351	BP	transcription, DNA-templated	139	192	331	1630	0.613229
GO:0032774	BP	RNA biosynthetic process	139	192	331	1630	0.613229
GO:0097659	BP	nucleic acid-templated transcription	139	192	331	1630	0.613229
GO:0009056	BP	catabolic process	12	13	25	126	0.6134
GO:0034622	BP	cellular protein-containing complex assembly	7	11	18	91	0.613537
GO:0009605	BP	response to external stimulus	5	7	12	61	0.617823
GO:0009165	BP	nucleotide biosynthetic process	0	3	3	15	0.622338
GO:1901293	BP	nucleoside phosphate biosynthetic process	0	3	3	15	0.622338
GO:0006352	BP	DNA-templated transcription, initiation	2	6	8	41	0.626708
GO:0006793	BP	phosphorus metabolic process	167	184	351	1731	0.62911
GO:0006796	BP	phosphate-containing compound metabolic process	167	184	351	1731	0.62911
GO:1901135	BP	carbohydrate derivative metabolic process	9	14	23	117	0.630897
GO:0032446	BP	protein modification by small protein conjugation	16	20	36	182	0.631073
GO:0006468	BP	protein phosphorylation	156	158	314	1551	0.635271
GO:0034654	BP	nucleobase-containing compound biosynthetic process	139	195	334	1649	0.635381
GO:0003006	BP	developmental process involved in reproduction	2	4	6	31	0.635879
GO:0048367	BP	shoot system development	3	3	6	31	0.635879
GO:0072594	BP	establishment of protein localization to organelle	3	3	6	31	0.635879
GO:0006814	BP	sodium ion transport	0	2	2	10	0.640578
GO:0009909	BP	regulation of flower development	2	0	2	10	0.640578
GO:0010558	BP	negative regulation of macromolecule biosynthetic process	1	1	2	10	0.640578
GO:0033043	BP	regulation of organelle organization	2	0	2	10	0.640578
GO:0045892	BP	negative regulation of transcription, DNA-templated	1	1	2	10	0.640578
GO:0048831	BP	regulation of shoot system development	2	0	2	10	0.640578
GO:0051017	BP	actin filament bundle assembly	1	1	2	10	0.640578
GO:0051253	BP	negative regulation of RNA metabolic process	1	1	2	10	0.640578
GO:0061572	BP	actin filament bundle organization	1	1	2	10	0.640578
GO:1902679	BP	negative regulation of RNA biosynthetic process	1	1	2	10	0.640578
GO:1903507	BP	negative regulation of nucleic acid-templated transcription	1	1	2	10	0.640578
GO:2000113	BP	negative regulation of cellular macromolecule biosynthetic process	1	1	2	10	0.640578
GO:0065009	BP	regulation of molecular function	8	4	12	62	0.641859
GO:0030163	BP	protein catabolic process	8	8	16	83	0.655858
GO:0009607	BP	response to biotic stimulus	4	11	15	78	0.65768
GO:0044257	BP	cellular protein catabolic process	8	7	15	78	0.65768
GO:0051603	BP	proteolysis involved in cellular protein catabolic process	8	7	15	78	0.65768
GO:0006334	BP	nucleosome assembly	3	4	7	37	0.661053
GO:0031497	BP	chromatin assembly	3	4	7	37	0.661053
GO:0034728	BP	nucleosome organization	3	4	7	37	0.661053
GO:0032270	BP	positive regulation of cellular protein metabolic process	3	0	3	16	0.668168
GO:0051239	BP	regulation of multicellular organismal process	2	1	3	16	0.668168
GO:0051247	BP	positive regulation of protein metabolic process	3	0	3	16	0.668168
GO:0009791	BP	post-embryonic development	2	4	6	32	0.668247
GO:1901701	BP	cellular response to oxygen-containing compound	2	4	6	32	0.668247
GO:0006811	BP	ion transport	52	42	94	474	0.671254
GO:0022607	BP	cellular component assembly	15	13	28	145	0.676693
GO:0048583	BP	regulation of response to stimulus	3	6	9	48	0.677097
GO:0070838	BP	divalent metal ion transport	4	1	5	27	0.677732
GO:0072511	BP	divalent inorganic cation transport	4	1	5	27	0.677732
GO:0006013	BP	mannose metabolic process	1	0	1	5	0.683433
GO:0006313	BP	transposition, DNA-mediated	0	1	1	5	0.683433
GO:0006448	BP	regulation of translational elongation	1	0	1	5	0.683433
GO:0006449	BP	regulation of translational termination	1	0	1	5	0.683433
GO:0006452	BP	translational frameshifting	1	0	1	5	0.683433
GO:0006612	BP	protein targeting to membrane	0	1	1	5	0.683433
GO:0006879	BP	cellular iron ion homeostasis	0	1	1	5	0.683433
GO:0007602	BP	phototransduction	1	0	1	5	0.683433
GO:0008064	BP	regulation of actin polymerization or depolymerization	1	0	1	5	0.683433
GO:0009267	BP	cellular response to starvation	1	0	1	5	0.683433
GO:0009581	BP	detection of external stimulus	1	0	1	5	0.683433
GO:0009582	BP	detection of abiotic stimulus	1	0	1	5	0.683433
GO:0009583	BP	detection of light stimulus	1	0	1	5	0.683433
GO:0009584	BP	detection of visible light	1	0	1	5	0.683433
GO:0009585	BP	red, far-red light phototransduction	1	0	1	5	0.683433
GO:0010167	BP	response to nitrate	1	0	1	5	0.683433
GO:0015706	BP	nitrate transport	1	0	1	5	0.683433
GO:0016036	BP	cellular response to phosphate starvation	1	0	1	5	0.683433
GO:0016558	BP	protein import into peroxisome matrix	0	1	1	5	0.683433
GO:0016560	BP	protein import into peroxisome matrix, docking	0	1	1	5	0.683433
GO:0018298	BP	protein-chromophore linkage	1	0	1	5	0.683433
GO:0030041	BP	actin filament polymerization	1	0	1	5	0.683433
GO:0030832	BP	regulation of actin filament length	1	0	1	5	0.683433
GO:0030833	BP	regulation of actin filament polymerization	1	0	1	5	0.683433
GO:0032196	BP	transposition	0	1	1	5	0.683433
GO:0032271	BP	regulation of protein polymerization	1	0	1	5	0.683433
GO:0032535	BP	regulation of cellular component size	1	0	1	5	0.683433
GO:0032956	BP	regulation of actin cytoskeleton organization	1	0	1	5	0.683433
GO:0032970	BP	regulation of actin filament-based process	1	0	1	5	0.683433
GO:0034250	BP	positive regulation of cellular amide metabolic process	1	0	1	5	0.683433
GO:0042256	BP	mature ribosome assembly	1	0	1	5	0.683433
GO:0042594	BP	response to starvation	1	0	1	5	0.683433
GO:0043243	BP	positive regulation of protein-containing complex disassembly	1	0	1	5	0.683433
GO:0043254	BP	regulation of protein-containing complex assembly	1	0	1	5	0.683433
GO:0045727	BP	positive regulation of translation	1	0	1	5	0.683433
GO:0045901	BP	positive regulation of translational elongation	1	0	1	5	0.683433
GO:0045905	BP	positive regulation of translational termination	1	0	1	5	0.683433
GO:0046916	BP	cellular transition metal ion homeostasis	0	1	1	5	0.683433
GO:0048869	BP	cellular developmental process	0	1	1	5	0.683433
GO:0051052	BP	regulation of DNA metabolic process	0	1	1	5	0.683433
GO:0051258	BP	protein polymerization	1	0	1	5	0.683433
GO:0051493	BP	regulation of cytoskeleton organization	1	0	1	5	0.683433
GO:0051606	BP	detection of stimulus	1	0	1	5	0.683433
GO:0055072	BP	iron ion homeostasis	0	1	1	5	0.683433
GO:0055076	BP	transition metal ion homeostasis	0	1	1	5	0.683433
GO:0090066	BP	regulation of anatomical structure size	1	0	1	5	0.683433
GO:0110053	BP	regulation of actin filament organization	1	0	1	5	0.683433
GO:1901617	BP	organic hydroxy compound biosynthetic process	0	1	1	5	0.683433
GO:1901698	BP	response to nitrogen compound	1	0	1	5	0.683433
GO:1902903	BP	regulation of supramolecular fiber organization	1	0	1	5	0.683433
GO:0001101	BP	response to acid chemical	4	3	7	38	0.68987
GO:0065003	BP	protein-containing complex assembly	7	11	18	95	0.6901
GO:0043086	BP	negative regulation of catalytic activity	3	1	4	22	0.69076
GO:0044092	BP	negative regulation of molecular function	3	1	4	22	0.69076
GO:0048519	BP	negative regulation of biological process	5	6	11	59	0.691532
GO:0006754	BP	ATP biosynthetic process	0	2	2	11	0.693871
GO:0009141	BP	nucleoside triphosphate metabolic process	0	2	2	11	0.693871
GO:0009142	BP	nucleoside triphosphate biosynthetic process	0	2	2	11	0.693871
GO:0009144	BP	purine nucleoside triphosphate metabolic process	0	2	2	11	0.693871
GO:0009145	BP	purine nucleoside triphosphate biosynthetic process	0	2	2	11	0.693871
GO:0009199	BP	ribonucleoside triphosphate metabolic process	0	2	2	11	0.693871
GO:0009201	BP	ribonucleoside triphosphate biosynthetic process	0	2	2	11	0.693871
GO:0009205	BP	purine ribonucleoside triphosphate metabolic process	0	2	2	11	0.693871
GO:0009206	BP	purine ribonucleoside triphosphate biosynthetic process	0	2	2	11	0.693871
GO:0010154	BP	fruit development	0	2	2	11	0.693871
GO:0015985	BP	energy coupled proton transport, down electrochemical gradient	0	2	2	11	0.693871
GO:0015986	BP	ATP synthesis coupled proton transport	0	2	2	11	0.693871
GO:0031398	BP	positive regulation of protein ubiquitination	2	0	2	11	0.693871
GO:0031401	BP	positive regulation of protein modification process	2	0	2	11	0.693871
GO:0048316	BP	seed development	0	2	2	11	0.693871
GO:0051443	BP	positive regulation of ubiquitin-protein transferase activity	2	0	2	11	0.693871
GO:1903322	BP	positive regulation of protein modification by small protein conjugation or removal	2	0	2	11	0.693871
GO:1904668	BP	positive regulation of ubiquitin protein ligase activity	2	0	2	11	0.693871
GO:2000241	BP	regulation of reproductive process	2	0	2	11	0.693871
GO:0006091	BP	generation of precursor metabolites and energy	2	12	14	75	0.701016
GO:0006397	BP	mRNA processing	3	6	9	49	0.702022
GO:0009908	BP	flower development	2	1	3	17	0.709782
GO:0090567	BP	reproductive shoot system development	2	1	3	17	0.709782
GO:0008033	BP	tRNA processing	3	2	5	28	0.710165
GO:0010035	BP	response to inorganic substance	3	2	5	28	0.710165
GO:1901565	BP	organonitrogen compound catabolic process	8	8	16	86	0.713452
GO:1901576	BP	organic substance biosynthetic process	227	269	496	2461	0.715689
GO:0006333	BP	chromatin assembly or disassembly	3	4	7	39	0.717057
GO:0016071	BP	mRNA metabolic process	3	7	10	55	0.719197
GO:0019752	BP	carboxylic acid metabolic process	20	19	39	204	0.721144
GO:0014070	BP	response to organic cyclic compound	1	3	4	23	0.72551
GO:0071407	BP	cellular response to organic cyclic compound	1	3	4	23	0.72551
GO:0080134	BP	regulation of response to stress	1	3	4	23	0.72551
GO:0006950	BP	response to stress	48	60	108	552	0.736726
GO:0048608	BP	reproductive structure development	2	3	5	29	0.740226
GO:0051726	BP	regulation of cell cycle	3	2	5	29	0.740226
GO:0061458	BP	reproductive system development	2	3	5	29	0.740226
GO:0051347	BP	positive regulation of transferase activity	2	0	2	12	0.740448
GO:0009893	BP	positive regulation of metabolic process	5	2	7	40	0.742582
GO:0031325	BP	positive regulation of cellular metabolic process	5	2	7	40	0.742582
GO:0006952	BP	defense response	7	22	29	155	0.745108
GO:0065004	BP	protein-DNA complex assembly	4	5	9	51	0.748069
GO:0071824	BP	protein-DNA complex subunit organization	4	5	9	51	0.748069
GO:0000956	BP	nuclear-transcribed mRNA catabolic process	0	1	1	6	0.748505
GO:0006402	BP	mRNA catabolic process	0	1	1	6	0.748505
GO:0006417	BP	regulation of translation	1	0	1	6	0.748505
GO:0006625	BP	protein targeting to peroxisome	0	1	1	6	0.748505
GO:0006875	BP	cellular metal ion homeostasis	0	1	1	6	0.748505
GO:0006914	BP	autophagy	1	0	1	6	0.748505
GO:0009064	BP	glutamine family amino acid metabolic process	0	1	1	6	0.748505
GO:0009269	BP	response to desiccation	0	1	1	6	0.748505
GO:0009639	BP	response to red or far red light	1	0	1	6	0.748505
GO:0010017	BP	red or far-red light signaling pathway	1	0	1	6	0.748505
GO:0010608	BP	posttranscriptional regulation of gene expression	1	0	1	6	0.748505
GO:0030003	BP	cellular cation homeostasis	0	1	1	6	0.748505
GO:0034248	BP	regulation of cellular amide metabolic process	1	0	1	6	0.748505
GO:0061919	BP	process utilizing autophagic mechanism	1	0	1	6	0.748505
GO:0071489	BP	cellular response to red or far red light	1	0	1	6	0.748505
GO:0072662	BP	protein localization to peroxisome	0	1	1	6	0.748505
GO:0072663	BP	establishment of protein localization to peroxisome	0	1	1	6	0.748505
GO:1902358	BP	sulfate transmembrane transport	1	0	1	6	0.748505
GO:0006720	BP	isoprenoid metabolic process	1	5	6	35	0.753845
GO:0008299	BP	isoprenoid biosynthetic process	1	5	6	35	0.753845
GO:0022411	BP	cellular component disassembly	3	3	6	35	0.753845
GO:0032870	BP	cellular response to hormone stimulus	2	4	6	35	0.753845
GO:0032984	BP	protein-containing complex disassembly	3	3	6	35	0.753845
GO:0043624	BP	cellular protein complex disassembly	3	3	6	35	0.753845
GO:0071310	BP	cellular response to organic substance	2	4	6	35	0.753845
GO:0071495	BP	cellular response to endogenous stimulus	2	4	6	35	0.753845
GO:0048522	BP	positive regulation of cellular process	5	3	8	46	0.756465
GO:0006470	BP	protein dephosphorylation	0	4	4	24	0.757259
GO:0046839	BP	phospholipid dephosphorylation	2	2	4	24	0.757259
GO:0046856	BP	phosphatidylinositol dephosphorylation	2	2	4	24	0.757259
GO:0071840	BP	cellular component organization or biogenesis	48	51	99	510	0.758027
GO:0006082	BP	organic acid metabolic process	20	19	39	208	0.766121
GO:0043436	BP	oxoacid metabolic process	20	19	39	208	0.766121
GO:0048856	BP	anatomical structure development	11	19	30	162	0.768162
GO:0009058	BP	biosynthetic process	243	286	529	2640	0.77777
GO:0070647	BP	protein modification by small protein conjugation or removal	20	24	44	235	0.78068
GO:1902600	BP	proton transmembrane transport	0	3	3	19	0.780743
GO:0006164	BP	purine nucleotide biosynthetic process	0	2	2	13	0.780818
GO:0006270	BP	DNA replication initiation	2	0	2	13	0.780818
GO:0006298	BP	mismatch repair	1	1	2	13	0.780818
GO:0008219	BP	cell death	1	1	2	13	0.780818
GO:0009152	BP	purine ribonucleotide biosynthetic process	0	2	2	13	0.780818
GO:0009260	BP	ribonucleotide biosynthetic process	0	2	2	13	0.780818
GO:0032879	BP	regulation of localization	1	1	2	13	0.780818
GO:0043269	BP	regulation of ion transport	1	1	2	13	0.780818
GO:0046390	BP	ribose phosphate biosynthetic process	0	2	2	13	0.780818
GO:0051049	BP	regulation of transport	1	1	2	13	0.780818
GO:0071229	BP	cellular response to acid chemical	1	1	2	13	0.780818
GO:0072522	BP	purine-containing compound biosynthetic process	0	2	2	13	0.780818
GO:0044265	BP	cellular macromolecule catabolic process	9	8	17	96	0.790982
GO:0006511	BP	ubiquitin-dependent protein catabolic process	6	7	13	75	0.795557
GO:0019941	BP	modification-dependent protein catabolic process	6	7	13	75	0.795557
GO:0043632	BP	modification-dependent macromolecule catabolic process	6	7	13	75	0.795557
GO:0043933	BP	protein-containing complex subunit organization	9	14	23	128	0.796606
GO:0000070	BP	mitotic sister chromatid segregation	0	1	1	7	0.800206
GO:0000819	BP	sister chromatid segregation	0	1	1	7	0.800206
GO:0006308	BP	DNA catabolic process	1	0	1	7	0.800206
GO:0006848	BP	pyruvate transport	0	1	1	7	0.800206
GO:0006850	BP	mitochondrial pyruvate transmembrane transport	0	1	1	7	0.800206
GO:0009737	BP	response to abscisic acid	0	1	1	7	0.800206
GO:0015718	BP	monocarboxylic acid transport	0	1	1	7	0.800206
GO:0048015	BP	phosphatidylinositol-mediated signaling	0	1	1	7	0.800206
GO:0048017	BP	inositol lipid-mediated signaling	0	1	1	7	0.800206
GO:0097305	BP	response to alcohol	0	1	1	7	0.800206
GO:0098813	BP	nuclear chromosome segregation	0	1	1	7	0.800206
GO:0140014	BP	mitotic nuclear division	0	1	1	7	0.800206
GO:1901475	BP	pyruvate transmembrane transport	0	1	1	7	0.800206
GO:1901615	BP	organic hydroxy compound metabolic process	0	1	1	7	0.800206
GO:1990542	BP	mitochondrial transmembrane transport	0	1	1	7	0.800206
GO:0009057	BP	macromolecule catabolic process	9	9	18	102	0.800838
GO:1901137	BP	carbohydrate derivative biosynthetic process	5	6	11	65	0.808508
GO:0006310	BP	DNA recombination	0	3	3	20	0.81048
GO:0006904	BP	vesicle docking involved in exocytosis	1	1	2	14	0.815563
GO:0016485	BP	protein processing	1	1	2	14	0.815563
GO:0022406	BP	membrane docking	1	1	2	14	0.815563
GO:0048278	BP	vesicle docking	1	1	2	14	0.815563
GO:0051604	BP	protein maturation	1	1	2	14	0.815563
GO:0070897	BP	transcription preinitiation complex assembly	1	1	2	14	0.815563
GO:0140029	BP	exocytic process	1	1	2	14	0.815563
GO:0140056	BP	organelle localization by membrane tethering	1	1	2	14	0.815563
GO:0009966	BP	regulation of signal transduction	2	3	5	32	0.816486
GO:0010646	BP	regulation of cell communication	2	3	5	32	0.816486
GO:0023051	BP	regulation of signaling	2	3	5	32	0.816486
GO:0009451	BP	RNA modification	2	4	6	38	0.822085
GO:0032502	BP	developmental process	14	20	34	188	0.824153
GO:0007275	BP	multicellular organism development	11	16	27	152	0.830162
GO:0055085	BP	transmembrane transport	80	71	151	784	0.833804
GO:0044248	BP	cellular catabolic process	11	8	19	110	0.834439
GO:0016043	BP	cellular component organization	37	45	82	436	0.835631
GO:0006817	BP	phosphate ion transport	3	0	3	21	0.836729
GO:0022402	BP	cell cycle process	0	3	3	21	0.836729
GO:0030042	BP	actin filament depolymerization	2	1	3	21	0.836729
GO:0051261	BP	protein depolymerization	2	1	3	21	0.836729
GO:0071805	BP	potassium ion transmembrane transport	1	2	3	21	0.836729
GO:0070887	BP	cellular response to chemical stimulus	2	4	6	39	0.841181
GO:0000394	BP	RNA splicing, via endonucleolytic cleavage and ligation	0	1	1	8	0.841282
GO:0006304	BP	DNA modification	0	1	1	8	0.841282
GO:0006305	BP	DNA alkylation	0	1	1	8	0.841282
GO:0006306	BP	DNA methylation	0	1	1	8	0.841282
GO:0006388	BP	tRNA splicing, via endonucleolytic cleavage and ligation	0	1	1	8	0.841282
GO:0007186	BP	G protein-coupled receptor signaling pathway	0	1	1	8	0.841282
GO:0009767	BP	photosynthetic electron transport chain	0	1	1	8	0.841282
GO:0010155	BP	regulation of proton transport	0	1	1	8	0.841282
GO:0015780	BP	nucleotide-sugar transmembrane transport	1	0	1	8	0.841282
GO:0017004	BP	cytochrome complex assembly	1	0	1	8	0.841282
GO:0017006	BP	protein-tetrapyrrole linkage	1	0	1	8	0.841282
GO:0044728	BP	DNA methylation or demethylation	0	1	1	8	0.841282
GO:0048366	BP	leaf development	1	0	1	8	0.841282
GO:0048827	BP	phyllome development	1	0	1	8	0.841282
GO:0051130	BP	positive regulation of cellular component organization	1	0	1	8	0.841282
GO:1901264	BP	carbohydrate derivative transport	1	0	1	8	0.841282
GO:1904062	BP	regulation of cation transmembrane transport	0	1	1	8	0.841282
GO:0007005	BP	mitochondrion organization	1	1	2	15	0.845289
GO:0044249	BP	cellular biosynthetic process	216	264	480	2421	0.84544
GO:0032501	BP	multicellular organismal process	11	16	27	154	0.849524
GO:0007015	BP	actin filament organization	3	2	5	34	0.856523
GO:0097435	BP	supramolecular fiber organization	3	2	5	34	0.856523
GO:0099402	BP	plant organ development	2	3	5	34	0.856523
GO:0000413	BP	protein peptidyl-prolyl isomerization	3	5	8	52	0.865399
GO:0018208	BP	peptidyl-proline modification	3	5	8	52	0.865399
GO:0019725	BP	cellular homeostasis	17	25	42	235	0.866704
GO:0006887	BP	exocytosis	1	1	2	16	0.870592
GO:0043085	BP	positive regulation of catalytic activity	2	0	2	16	0.870592
GO:0044093	BP	positive regulation of molecular function	2	0	2	16	0.870592
GO:0030029	BP	actin filament-based process	3	2	5	35	0.873636
GO:0030036	BP	actin cytoskeleton organization	3	2	5	35	0.873636
GO:0006826	BP	iron ion transport	0	1	1	9	0.873916
GO:0007059	BP	chromosome segregation	0	1	1	9	0.873916
GO:0007265	BP	Ras protein signal transduction	1	0	1	9	0.873916
GO:0008283	BP	cell population proliferation	0	1	1	9	0.873916
GO:0010941	BP	regulation of cell death	1	0	1	9	0.873916
GO:0015931	BP	nucleobase-containing compound transport	1	0	1	9	0.873916
GO:0016569	BP	covalent chromatin modification	1	0	1	9	0.873916
GO:0016570	BP	histone modification	1	0	1	9	0.873916
GO:0032011	BP	ARF protein signal transduction	1	0	1	9	0.873916
GO:0032012	BP	regulation of ARF protein signal transduction	1	0	1	9	0.873916
GO:0042255	BP	ribosome assembly	1	0	1	9	0.873916
GO:0046578	BP	regulation of Ras protein signal transduction	1	0	1	9	0.873916
GO:0051056	BP	regulation of small GTPase mediated signal transduction	1	0	1	9	0.873916
GO:0060548	BP	negative regulation of cell death	1	0	1	9	0.873916
GO:0070925	BP	organelle assembly	1	0	1	9	0.873916
GO:0072488	BP	ammonium transmembrane transport	0	1	1	9	0.873916
GO:0007264	BP	small GTPase mediated signal transduction	4	2	6	41	0.874376
GO:0016579	BP	protein deubiquitination	4	4	8	53	0.878989
GO:0070646	BP	protein modification by small protein removal	4	4	8	53	0.878989
GO:0015074	BP	DNA integration	3	0	3	23	0.879916
GO:0001522	BP	pseudouridine synthesis	1	3	4	30	0.891409
GO:0044272	BP	sulfur compound biosynthetic process	0	2	2	17	0.892034
GO:0008154	BP	actin polymerization or depolymerization	2	1	3	24	0.897439
GO:0022622	BP	root system development	0	3	3	24	0.897439
GO:0048364	BP	root development	0	3	3	24	0.897439
GO:0015766	BP	disaccharide transport	0	1	1	10	0.899842
GO:0015770	BP	sucrose transport	0	1	1	10	0.899842
GO:0015772	BP	oligosaccharide transport	0	1	1	10	0.899842
GO:0034762	BP	regulation of transmembrane transport	0	1	1	10	0.899842
GO:0034765	BP	regulation of ion transmembrane transport	0	1	1	10	0.899842
GO:0006464	BP	cellular protein modification process	187	194	381	1953	0.899948
GO:0036211	BP	protein modification process	187	194	381	1953	0.899948
GO:0015711	BP	organic anion transport	2	5	7	49	0.90173
GO:0015849	BP	organic acid transport	2	5	7	49	0.90173
GO:0046942	BP	carboxylic acid transport	2	5	7	49	0.90173
GO:0007049	BP	cell cycle	3	6	9	61	0.904397
GO:0006261	BP	DNA-dependent DNA replication	2	0	2	18	0.910131
GO:0034655	BP	nucleobase-containing compound catabolic process	1	1	2	18	0.910131
GO:0044270	BP	cellular nitrogen compound catabolic process	1	1	2	18	0.910131
GO:0046700	BP	heterocycle catabolic process	1	1	2	18	0.910131
GO:1901361	BP	organic cyclic compound catabolic process	1	1	2	18	0.910131
GO:0016311	BP	dephosphorylation	3	7	10	68	0.915607
GO:0006401	BP	RNA catabolic process	0	1	1	11	0.920439
GO:0015696	BP	ammonium transport	0	1	1	11	0.920439
GO:0043412	BP	macromolecule modification	189	199	388	1998	0.920452
GO:0045454	BP	cell redox homeostasis	13	24	37	218	0.922344
GO:0007010	BP	cytoskeleton organization	5	3	8	57	0.92248
GO:0019684	BP	photosynthesis, light reaction	1	6	7	51	0.922548
GO:0019439	BP	aromatic compound catabolic process	1	1	2	19	0.925354
GO:0018193	BP	peptidyl-amino acid modification	4	5	9	64	0.931124
GO:0032259	BP	methylation	4	3	7	52	0.931438
GO:1902531	BP	regulation of intracellular signal transduction	1	0	1	12	0.936802
GO:0006366	BP	transcription by RNA polymerase II	1	1	2	20	0.938117
GO:0032940	BP	secretion by cell	1	1	2	20	0.938117
GO:0046903	BP	secretion	1	1	2	20	0.938117
GO:0051640	BP	organelle localization	1	1	2	20	0.938117
GO:0140352	BP	export from cell	1	1	2	20	0.938117
GO:0009765	BP	photosynthesis, light harvesting	1	3	4	34	0.939706
GO:0006486	BP	protein glycosylation	3	3	6	47	0.941041
GO:0009100	BP	glycoprotein metabolic process	3	3	6	47	0.941041
GO:0009101	BP	glycoprotein biosynthetic process	3	3	6	47	0.941041
GO:0043413	BP	macromolecule glycosylation	3	3	6	47	0.941041
GO:0070085	BP	glycosylation	3	3	6	47	0.941041
GO:0016070	BP	RNA metabolic process	157	216	373	1937	0.942944
GO:0044271	BP	cellular nitrogen compound biosynthetic process	167	238	405	2099	0.946084
GO:0065008	BP	regulation of biological quality	22	31	53	310	0.947205
GO:0000278	BP	mitotic cell cycle	0	1	1	13	0.949801
GO:1903047	BP	mitotic cell cycle process	0	1	1	13	0.949801
GO:0051276	BP	chromosome organization	8	12	20	132	0.954897
GO:0043414	BP	macromolecule methylation	1	2	3	29	0.954973
GO:0006996	BP	organelle organization	18	25	43	259	0.955096
GO:0006810	BP	transport	158	128	286	1515	0.961793
GO:0009059	BP	macromolecule biosynthetic process	191	235	426	2223	0.96696
GO:0034645	BP	cellular macromolecule biosynthetic process	191	235	426	2223	0.96696
GO:0051234	BP	establishment of localization	158	130	288	1531	0.968061
GO:0051186	BP	cofactor metabolic process	0	1	1	15	0.968329
GO:0051188	BP	cofactor biosynthetic process	0	1	1	15	0.968329
GO:0034220	BP	ion transmembrane transport	5	12	17	120	0.972418
GO:0034660	BP	ncRNA metabolic process	9	10	19	132	0.973257
GO:0051179	BP	localization	158	130	288	1539	0.975153
GO:0006520	BP	cellular amino acid metabolic process	7	13	20	140	0.978244
GO:0042592	BP	homeostatic process	18	27	45	281	0.978585
GO:1901360	BP	organic cyclic compound metabolic process	178	247	425	2235	0.979295
GO:0006790	BP	sulfur compound metabolic process	0	2	2	27	0.984049
GO:0009620	BP	response to fungus	1	0	1	18	0.984132
GO:0050832	BP	defense response to fungus	1	0	1	18	0.984132
GO:0006725	BP	cellular aromatic compound metabolic process	176	244	420	2220	0.984568
GO:0046483	BP	heterocycle metabolic process	175	245	420	2221	0.985022
GO:0006457	BP	protein folding	8	10	18	132	0.985032
GO:0006418	BP	tRNA aminoacylation for protein translation	5	5	10	83	0.985088
GO:0006399	BP	tRNA metabolic process	8	7	15	115	0.986651
GO:0090304	BP	nucleic acid metabolic process	170	228	398	2116	0.987395
GO:0006829	BP	zinc ion transport	0	1	1	19	0.987398
GO:0071577	BP	zinc ion transmembrane transport	0	1	1	19	0.987398
GO:0006281	BP	DNA repair	5	6	11	91	0.987869
GO:0006396	BP	RNA processing	10	15	25	176	0.98855
GO:0098660	BP	inorganic ion transmembrane transport	3	7	10	86	0.989824
GO:0006479	BP	protein methylation	1	0	1	20	0.989991
GO:0008213	BP	protein alkylation	1	0	1	20	0.989991
GO:0010467	BP	gene expression	187	254	441	2340	0.990066
GO:0043038	BP	amino acid activation	5	5	10	87	0.991061
GO:0043039	BP	tRNA aminoacylation	5	5	10	87	0.991061
GO:0016192	BP	vesicle-mediated transport	11	9	20	149	0.991079
GO:0006139	BP	nucleobase-containing compound metabolic process	174	239	413	2203	0.991221
GO:0006259	BP	DNA metabolic process	13	12	25	179	0.991367
GO:0006974	BP	cellular response to DNA damage stimulus	5	6	11	94	0.991668
GO:0033554	BP	cellular response to stress	6	7	13	108	0.992869
GO:0071702	BP	organic substance transport	32	29	61	386	0.993345
GO:0044237	BP	cellular metabolic process	458	542	1000	5124	0.993638
GO:0044267	BP	cellular protein metabolic process	219	235	454	2427	0.995028
GO:0033036	BP	macromolecule localization	26	22	48	318	0.995229
GO:0098655	BP	cation transmembrane transport	1	7	8	79	0.995712
GO:0098662	BP	inorganic cation transmembrane transport	1	7	8	79	0.995712
GO:0044260	BP	cellular macromolecule metabolic process	390	442	832	4315	0.995898
GO:0071704	BP	organic substance metabolic process	608	629	1237	6305	0.997058
GO:0043603	BP	cellular amide metabolic process	29	41	70	449	0.997368
GO:0006260	BP	DNA replication	2	0	2	36	0.997414
GO:0044238	BP	primary metabolic process	590	606	1196	6115	0.997728
GO:0043604	BP	amide biosynthetic process	28	40	68	440	0.99774
GO:0046907	BP	intracellular transport	19	10	29	220	0.998415
GO:0034641	BP	cellular nitrogen compound metabolic process	199	279	478	2582	0.998471
GO:0000041	BP	transition metal ion transport	0	2	2	39	0.998609
GO:0071705	BP	nitrogen compound transport	24	16	40	287	0.998661
GO:0051649	BP	establishment of localization in cell	19	10	29	223	0.998835
GO:1901566	BP	organonitrogen compound biosynthetic process	32	51	83	533	0.99887
GO:0006518	BP	peptide metabolic process	29	38	67	444	0.998897
GO:0006886	BP	intracellular protein transport	16	9	25	200	0.999001
GO:0006412	BP	translation	28	37	65	435	0.999076
GO:0043043	BP	peptide biosynthetic process	28	37	65	435	0.999076
GO:0034613	BP	cellular protein localization	16	11	27	214	0.999169
GO:0070727	BP	cellular macromolecule localization	16	11	27	214	0.999169
GO:0042886	BP	amide transport	18	11	29	227	0.999233
GO:0051641	BP	cellular localization	20	13	33	253	0.999359
GO:0015031	BP	protein transport	17	11	28	225	0.999509
GO:0015833	BP	peptide transport	17	11	28	225	0.999509
GO:0045184	BP	establishment of protein localization	17	13	30	238	0.999544
GO:0008104	BP	protein localization	17	13	30	239	0.999591
GO:0006508	BP	proteolysis	59	60	119	758	0.999818
GO:0000723	BP	telomere maintenance	1	0	1	38	0.999842
GO:0032200	BP	telomere organization	1	0	1	38	0.999842
GO:0060249	BP	anatomical structure homeostasis	1	0	1	38	0.999842
GO:0009987	BP	cellular process	666	747	1413	7264	0.999942
GO:1901564	BP	organonitrogen compound metabolic process	277	312	589	3240	0.999969
GO:0019538	BP	protein metabolic process	271	292	563	3113	0.999975
GO:0043170	BP	macromolecule metabolic process	464	524	988	5293	0.999998
GO:0006807	BP	nitrogen compound metabolic process	439	537	976	5284	1
GO:0008150	BP	biological_process	1143	1188	2331	11345	1

## Sheet: Table S9
Table S9 KEGG enrichment analysis of the DEGs.
PathwayID	Pathway	level1	level2	Up	Down	DEG	Total
brp04075	Plant hormone signal transduction	Environmental Information Processing	Signal transduction	93	70	163	589
brp00561	Glycerolipid metabolism	Metabolism	Lipid metabolism	13	23	36	118
brp00500	Starch and sucrose metabolism	Metabolism	Carbohydrate metabolism	38	25	63	242
brp00942	Anthocyanin biosynthesis	Metabolism	Biosynthesis of other secondary metabolites	1	2	3	3
brp00960	Tropane, piperidine and pyridine alkaloid biosynthesis	Metabolism	Biosynthesis of other secondary metabolites	9	14	23	74
brp00052	Galactose metabolism	Metabolism	Carbohydrate metabolism	19	9	28	95
brp00531	Glycosaminoglycan degradation	Metabolism	Glycan biosynthesis and metabolism	3	3	6	11
brp00940	Phenylpropanoid biosynthesis	Metabolism	Biosynthesis of other secondary metabolites	43	32	75	313
brp00430	Taurine and hypotaurine metabolism	Metabolism	Metabolism of other amino acids	8	3	11	29
brp00073	Cutin, suberine and wax biosynthesis	Metabolism	Lipid metabolism	7	12	19	61
brp00340	Histidine metabolism	Metabolism	Amino acid metabolism	5	7	12	34
brp04016	MAPK signaling pathway - plant	Environmental Information Processing	Signal transduction	29	28	57	238
brp04626	Plant-pathogen interaction	Organismal Systems	Environmental adaptation	37	53	90	397
brp00906	Carotenoid biosynthesis	Metabolism	Metabolism of terpenoids and polyketides	7	9	16	52
brp00903	Limonene and pinene degradation	Metabolism	Metabolism of terpenoids and polyketides	3	3	6	14
brp00941	Flavonoid biosynthesis	Metabolism	Biosynthesis of other secondary metabolites	4	12	16	54
brp00100	Steroid biosynthesis	Metabolism	Lipid metabolism	9	10	19	67
brp00440	Phosphonate and phosphinate metabolism	Metabolism	Metabolism of other amino acids	4	2	6	15
brp00030	Pentose phosphate pathway	Metabolism	Carbohydrate metabolism	15	12	27	105
brp00520	Amino sugar and nucleotide sugar metabolism	Metabolism	Carbohydrate metabolism	40	19	59	257
brp00062	Fatty acid elongation	Metabolism	Lipid metabolism	5	12	17	62
brp00380	Tryptophan metabolism	Metabolism	Amino acid metabolism	13	19	32	132
brp00360	Phenylalanine metabolism	Metabolism	Amino acid metabolism	7	9	16	61
brp01040	Biosynthesis of unsaturated fatty acids	Metabolism	Lipid metabolism	4	9	13	48
brp00750	Vitamin B6 metabolism	Metabolism	Metabolism of cofactors and vitamins	3	4	7	22
brp00410	beta-Alanine metabolism	Metabolism	Metabolism of other amino acids	8	12	20	81
brp00730	Thiamine metabolism	Metabolism	Metabolism of cofactors and vitamins	2	6	8	27
brp00592	alpha-Linolenic acid metabolism	Metabolism	Lipid metabolism	5	15	20	82
brp00010	Glycolysis / Gluconeogenesis	Metabolism	Carbohydrate metabolism	32	17	49	224
brp00350	Tyrosine metabolism	Metabolism	Amino acid metabolism	8	11	19	78
brp04070	Phosphatidylinositol signaling system	Environmental Information Processing	Signal transduction	13	17	30	133
brp00480	Glutathione metabolism	Metabolism	Metabolism of other amino acids	16	20	36	163
brp00603	Glycosphingolipid biosynthesis - globo and isoglobo series	Metabolism	Glycan biosynthesis and metabolism	1	5	6	20
brp00997	Biosynthesis of various secondary metabolites - part 3	Metabolism	Biosynthesis of other secondary metabolites	3	2	5	16
brp00330	Arginine and proline metabolism	Metabolism	Amino acid metabolism	12	11	23	102
brp00950	Isoquinoline alkaloid biosynthesis	Metabolism	Biosynthesis of other secondary metabolites	8	4	12	50
brp00902	Monoterpenoid biosynthesis	Metabolism	Metabolism of terpenoids and polyketides	2	1	3	9
brp00710	Carbon fixation in photosynthetic organisms	Metabolism	Energy metabolism	20	10	30	140
brp00740	Riboflavin metabolism	Metabolism	Metabolism of cofactors and vitamins	1	4	5	18
brp00604	Glycosphingolipid biosynthesis - ganglio series	Metabolism	Glycan biosynthesis and metabolism	1	1	2	5
brp00071	Fatty acid degradation	Metabolism	Lipid metabolism	5	14	19	86
brp00400	Phenylalanine, tyrosine and tryptophan biosynthesis	Metabolism	Amino acid metabolism	8	12	20	91
brp00511	Other glycan degradation	Metabolism	Glycan biosynthesis and metabolism	2	4	6	23
brp00562	Inositol phosphate metabolism	Metabolism	Carbohydrate metabolism	10	14	24	112
brp00053	Ascorbate and aldarate metabolism	Metabolism	Carbohydrate metabolism	12	6	18	82
brp04712	Circadian rhythm - plant	Organismal Systems	Environmental adaptation	7	9	16	73
brp00650	Butanoate metabolism	Metabolism	Carbohydrate metabolism	3	5	8	34
brp00591	Linoleic acid metabolism	Metabolism	Lipid metabolism	0	5	5	20
brp00260	Glycine, serine and threonine metabolism	Metabolism	Amino acid metabolism	13	15	28	136
brp00061	Fatty acid biosynthesis	Metabolism	Lipid metabolism	12	7	19	90
brp00780	Biotin metabolism	Metabolism	Metabolism of cofactors and vitamins	3	5	8	35
brp00944	Flavone and flavonol biosynthesis	Metabolism	Biosynthesis of other secondary metabolites	0	1	1	2
brp00051	Fructose and mannose metabolism	Metabolism	Carbohydrate metabolism	14	10	24	117
brp00901	Indole alkaloid biosynthesis	Metabolism	Biosynthesis of other secondary metabolites	1	1	2	7
brp00040	Pentose and glucuronate interconversions	Metabolism	Carbohydrate metabolism	18	18	36	183
brp00905	Brassinosteroid biosynthesis	Metabolism	Metabolism of terpenoids and polyketides	3	1	4	17
brp00280	Valine, leucine and isoleucine degradation	Metabolism	Amino acid metabolism	7	10	17	84
brp04145	Phagosome	Cellular Processes	Transport and catabolism	26	14	40	206
brp00770	Pantothenate and CoA biosynthesis	Metabolism	Metabolism of cofactors and vitamins	4	10	14	70
brp00600	Sphingolipid metabolism	Metabolism	Lipid metabolism	2	7	9	44
brp00620	Pyruvate metabolism	Metabolism	Carbohydrate metabolism	22	12	34	176
brp00460	Cyanoamino acid metabolism	Metabolism	Metabolism of other amino acids	10	12	22	113
brp00310	Lysine degradation	Metabolism	Amino acid metabolism	7	7	14	71
brp00965	Betalain biosynthesis	Metabolism	Biosynthesis of other secondary metabolites	1	0	1	3
brp00640	Propanoate metabolism	Metabolism	Carbohydrate metabolism	5	7	12	61
brp00564	Glycerophospholipid metabolism	Metabolism	Lipid metabolism	20	11	31	162
brp00945	Stilbenoid, diarylheptanoid and gingerol biosynthesis	Metabolism	Biosynthesis of other secondary metabolites	2	3	5	24
brp00910	Nitrogen metabolism	Metabolism	Energy metabolism	5	10	15	79
brp00909	Sesquiterpenoid and triterpenoid biosynthesis	Metabolism	Metabolism of terpenoids and polyketides	1	5	6	32
brp02010	ABC transporters	Environmental Information Processing	Membrane transport	10	4	14	76
brp04122	Sulfur relay system	Genetic Information Processing	Folding, sorting and degradation	1	3	4	21
brp00790	Folate biosynthesis	Metabolism	Metabolism of cofactors and vitamins	2	5	7	38
brp00250	Alanine, aspartate and glutamate metabolism	Metabolism	Amino acid metabolism	10	8	18	99
brp00660	C5-Branched dibasic acid metabolism	Metabolism	Carbohydrate metabolism	1	2	3	16
brp00130	Ubiquinone and other terpenoid-quinone biosynthesis	Metabolism	Metabolism of cofactors and vitamins	8	8	16	89
brp03020	RNA polymerase	Genetic Information Processing	Transcription	8	8	16	89
brp00514	Other types of O-glycan biosynthesis	Metabolism	Glycan biosynthesis and metabolism	1	0	1	5
brp00630	Glyoxylate and dicarboxylate metabolism	Metabolism	Carbohydrate metabolism	12	15	27	152
brp00230	Purine metabolism	Metabolism	Nucleotide metabolism	18	12	30	169
brp00760	Nicotinate and nicotinamide metabolism	Metabolism	Metabolism of cofactors and vitamins	1	4	5	30
brp00290	Valine, leucine and isoleucine biosynthesis	Metabolism	Amino acid metabolism	2	5	7	42
brp03410	Base excision repair	Genetic Information Processing	Replication and repair	4	5	9	54
brp00470	D-Amino acid metabolism	Metabolism	Metabolism of other amino acids	0	1	1	6
brp00240	Pyrimidine metabolism	Metabolism	Nucleotide metabolism	11	10	21	123
brp03050	Proteasome	Genetic Information Processing	Folding, sorting and degradation	14	5	19	113
brp00300	Lysine biosynthesis	Metabolism	Amino acid metabolism	1	3	4	26
brp04144	Endocytosis	Cellular Processes	Transport and catabolism	35	21	56	322
brp00195	Photosynthesis	Metabolism	Energy metabolism	2	15	17	104
brp00920	Sulfur metabolism	Metabolism	Energy metabolism	5	6	11	70
brp04146	Peroxisome	Cellular Processes	Transport and catabolism	7	21	28	169
brp00565	Ether lipid metabolism	Metabolism	Lipid metabolism	3	4	7	47
brp00966	Glucosinolate biosynthesis	Metabolism	Biosynthesis of other secondary metabolites	1	5	6	41
brp00785	Lipoic acid metabolism	Metabolism	Metabolism of cofactors and vitamins	1	0	1	8
brp00860	Porphyrin metabolism	Metabolism	Metabolism of cofactors and vitamins	1	11	12	78
brp00904	Diterpenoid biosynthesis	Metabolism	Metabolism of terpenoids and polyketides	2	4	6	42
brp03018	RNA degradation	Genetic Information Processing	Folding, sorting and degradation	19	18	37	225
brp03008	Ribosome biogenesis in eukaryotes	Genetic Information Processing	Translation	16	9	25	156
brp00563	Glycosylphosphatidylinositol (GPI)-anchor biosynthesis	Metabolism	Glycan biosynthesis and metabolism	1	3	4	30
brp00590	Arachidonic acid metabolism	Metabolism	Lipid metabolism	1	3	4	30
brp00270	Cysteine and methionine metabolism	Metabolism	Amino acid metabolism	22	13	35	215
brp03060	Protein export	Genetic Information Processing	Folding, sorting and degradation	9	6	15	99
brp00601	Glycosphingolipid biosynthesis - lacto and neolacto series	Metabolism	Glycan biosynthesis and metabolism	0	1	1	10
brp00190	Oxidative phosphorylation	Metabolism	Energy metabolism	24	19	43	269
brp00020	Citrate cycle (TCA cycle)	Metabolism	Carbohydrate metabolism	12	3	15	104
brp00196	Photosynthesis - antenna proteins	Metabolism	Energy metabolism	1	3	4	34
brp00670	One carbon pool by folate	Metabolism	Metabolism of cofactors and vitamins	2	3	5	41
brp04130	SNARE interactions in vesicular transport	Genetic Information Processing	Folding, sorting and degradation	6	5	11	80
brp00220	Arginine biosynthesis	Metabolism	Amino acid metabolism	7	2	9	69
brp00450	Selenocompound metabolism	Metabolism	Metabolism of other amino acids	1	3	4	38
brp00261	Monobactam biosynthesis	Metabolism	Biosynthesis of other secondary metabolites	0	2	2	23
brp00900	Terpenoid backbone biosynthesis	Metabolism	Metabolism of terpenoids and polyketides	3	9	12	96
brp00908	Zeatin biosynthesis	Metabolism	Metabolism of terpenoids and polyketides	2	2	4	41
brp04120	Ubiquitin mediated proteolysis	Genetic Information Processing	Folding, sorting and degradation	15	26	41	286
brp03022	Basal transcription factors	Genetic Information Processing	Transcription	2	7	9	84
brp04136	Autophagy - other	Cellular Processes	Transport and catabolism	3	4	7	71
brp00970	Aminoacyl-tRNA biosynthesis	Genetic Information Processing	Translation	7	7	14	122
brp03010	Ribosome	Genetic Information Processing	Translation	45	51	96	625
brp03440	Homologous recombination	Genetic Information Processing	Replication and repair	27	21	48	359
brp00510	N-Glycan biosynthesis	Metabolism	Glycan biosynthesis and metabolism	1	5	6	76
brp03013	Nucleocytoplasmic transport	Genetic Information Processing	Translation	14	4	18	171
brp03015	mRNA surveillance pathway	Genetic Information Processing	Translation	15	14	29	248
brp03030	DNA replication	Genetic Information Processing	Replication and repair	28	15	43	345
brp03430	Mismatch repair	Genetic Information Processing	Replication and repair	25	15	40	327
brp03420	Nucleotide excision repair	Genetic Information Processing	Replication and repair	25	19	44	361
brp00513	Various types of N-glycan biosynthesis	Metabolism	Glycan biosynthesis and metabolism	0	2	2	54
brp04141	Protein processing in endoplasmic reticulum	Genetic Information Processing	Folding, sorting and degradation	31	14	45	375
brp03040	Spliceosome	Genetic Information Processing	Transcription	19	17	36	335

## Sheet: Table S10
Table S10 Epidermal wax-related differentially expressed genes from ‘FT’ and ‘CX001’.
Pathway	Gene_ID	Name	FT_1:fpkm	FT_2:fpkm	FT_3:fpkm	CX001_1:fpkm	CX001_2:fpkm	CX001_3:fpkm	log2FoldChange	pval	regulation
Cuticular wax biosynthesis	BraA09g066480.3C	CER1	520.21	429.473	562.449	0.168959	0.731126	0.328491	-10.2069	6.685e-119	down
	BraA07g028970.3C	HTH	3.40504	1.03842	2.15829	6.08428	4.61834	8.59409	1.6099	0.000614538	up
	BraA05g036180.3C	CYP77A6	14.694	10.8568	16.1171	0.409814	0.322431	0.543249	-4.98425	1.05135e-26	down
	BraA09g066190.3C	CYP86A4	6.49357	4.09974	6.56916	1.90102	1.28049	1.25524	-1.91198	3.69743e-07	down
	BraA04g026730.3C	CER1-like2	0.033104	0	0	1.50527	0.930524	2.41889	7.32512	2.0153e-08	up
	BraA05g007850.3C	CER1-like2	0.468689	0.511842	0.752092	2.54746	2.21814	5.4662	2.603	0.00199944	up
	BraA07g030740.3C	CER6	27.7583	15.9308	18.7675	7.31	13.5567	8.30924	-1.03359	0.00283708	down
	BraA01g015290.3C	CER2	86.3519	61.4945	91.426	21.3349	21.0365	28.4891	-1.70775	4.21176e-08	up
	BraA03g004300.3C	KCD	42.0492	35.3932	47.1016	15.4422	17.4241	12.4289	-1.41564	1.91281e-08	down
	BraA04g032210.3C	CYTB5-C	2.1525	1.32226	3.60423	5.84972	4.63047	3.46741	1.00115	0.0895772	up
Transcriptional regulation	BraA06g011410.3C	WIN1	1.183	0.924896	1.36559	0.0997994	0	0	-5.1259	0.00322443	down
	BraA02g038430.3C	MYB30	0.190424	1.03112	0.86799	5.12456	7.13687	6.69941	3.21136	2.93438e-12	up
	BraA09g007290.3C	MYB96	0.617745	1.06253	1.44813	4.18474	6.9457	4.56955	2.35869	8.04248e-07	up
Cuticular wax transport	BraA05g026040.3C	ABCG12	2.84948	1.11781	2.168	0.612353	0.150557	0.432925	-2.31645	0.000336844	down

[truncated: 1 more sheets: Table S11]
